# Supplementary material for: Microbial communities and metabolome profiles of fermented Chinese mustard greens from diverse regions in Guangdong province, China
Source: Front Microbiol. 2026 Mar 17;17:1764488. doi: 10.3389/fmicb.2026.1764488 (PMC13036155; doi:10.3389/fmicb.2026.1764488)
Supplement: Supplementary file 2 [file Table_2.xlsx]

## Sheet: Inter group Differences Details
Details of Metabolites Differences between MZ VS SG Groups
Metabolite	P_value	FDR	Significant	Regulate	level
Patuletin 3-(2''-apiosyl-[2'''-feruloylgentiobioside])	4.889E-28	1.441E-24	yes	down	B(ii)
Pseudouridine	1.168E-17	2.245E-16	yes	up	B(i)
Thalidomide	6.391E-14	4.55E-13	yes	up	B(ii)
L-Cysteine, N-acetyl-, ethyl ester	2.053E-24	7.8E-22	yes	up	B(ii)
Glycylprolylhydroxyproline	8.685E-28	1.92E-24	yes	down	B(ii)
Lisofylline	5.887E-29	2.603E-25	yes	up	B(ii)
Isoxazolyl penicillin	1.489E-8	3.676E-8	yes	down	B(ii)
Phenethylamine glucuronide	1.782E-8	4.349E-8	yes	up	B(ii)
Glucitol-lysine	2.684E-6	4.882E-6	yes	up	B(ii)
Histidylleucine	9.955E-6	1.713E-5	yes	up	B(ii)
5-Caffeoylquinic acid	3.897E-18	8.905E-17	yes	down	B(ii)
1,6-anhydro-N-acetyl-beta-muramate	3.717E-11	1.468E-10	yes	up	B(ii)
Kaempferol 3-O-sinapoyl-sophoroside 7-O-glucoside	2.31E-7	4.817E-7	yes	down	B(ii)
Catechin 7-glucoside	3.334E-6	6.011E-6	yes	up	B(ii)
Phe Ile	6.111E-16	7.293E-15	yes	up	B(i)
Coumarin	2.183E-8	5.257E-8	yes	up	B(i)
Isoleucyl-Methionine	9.488E-11	3.474E-10	yes	up	B(ii)
Quercetin 3-O-rhamnoside	8.021E-14	5.528E-13	yes	down	B(ii)
Leu Phe	1.437E-12	7.554E-12	yes	up	B(i)
Capecitabine	1.248E-10	4.454E-10	yes	up	B(ii)
Argininosuccinic acid	9.724E-23	1.323E-20	yes	up	B(ii)
Metanephrine	4.017E-11	1.577E-10	yes	up	B(ii)
N-Valylphenylalanine	1.884E-24	7.575E-22	yes	up	B(i)
Isobutylidene	2.657E-13	1.643E-12	yes	up	B(ii)
5-Carboxy-2'-deoxyuridine	8.529E-7	1.649E-6	yes	down	B(ii)
3-ureido-isobutyrate	5.8E-13	3.297E-12	yes	down	B(ii)
Galactosylhydroxylysine	2.389E-5	3.944E-5	yes	up	B(ii)
Leonurine	8.544E-26	7.23E-23	yes	up	B(ii)
Paucine	3.027E-24	9.229E-22	yes	up	B(ii)
Estetrol	1.616E-5	2.723E-5	yes	up	B(ii)
(3S,4S)-1-(4-cyanobenzoyl)-4-(methoxymethyl)pyrrolidine-3-carboxamide	1.566E-11	6.726E-11	yes	up	B(i)
Asp Val Phe	1.164E-19	4.385E-18	yes	up	B(i)
2-Hydroxyestriol	2.046E-5	3.408E-5	yes	up	B(ii)
1-[7-(dimethylamino)-3,5-dihydro-2H-1,4-benzoxazepin-4-yl]-3-methoxypropan-1-one	1.958E-9	5.542E-9	yes	up	B(i)
4-Amino-1-[5-(hydroxymethyl)oxolan-2-yl]pyrimidin-2-one	7.785E-10	2.366E-9	yes	up	B(ii)
4-Coumaroylputrescine	3.544E-26	4.478E-23	yes	up	B(ii)
Glycyl-Phenylalanine	4.203E-9	1.129E-8	yes	up	B(ii)
Diclofenac	2.878E-14	2.19E-13	yes	down	B(ii)
Threonylisoleucine	2.962E-12	1.459E-11	yes	up	B(ii)
1-Methylguanosine	2.394E-24	8.142E-22	yes	down	B(i)
4-(cyclopropylsulfamoyl)-N-pyridin-3-ylbenzamide	1.915E-7	4.027E-7	yes	up	B(i)
Hexazinone	5.377E-8	1.228E-7	yes	up	B(i)
A-D-Xylopyranoside	6.614E-13	3.699E-12	yes	up	B(i)
L-Leucyl-L-Alanine	9.432E-10	2.832E-9	yes	up	B(i)
JWH 073 7-hydroxyindole metabolite-d7	7.224E-8	1.614E-7	yes	down	B(i)
Vanillyl mandelate	1.284E-12	6.806E-12	yes	down	B(ii)
1-O-b-D-glucopyranosyl sinapate	4.584E-7	9.195E-7	yes	down	B(i)
Asp Glu Leu	6.462E-5	0.0001014	yes	up	B(i)
ALANYL-dl-PHENYLALANINE	9.468E-24	2.263E-21	yes	up	B(i)
L-Glutamine	2.934E-25	1.715E-22	yes	down	B(i)
Glutamylleucine	5.01E-11	1.928E-10	yes	up	B(ii)
Inosinic acid	1.383E-22	1.699E-20	yes	down	B(ii)
Fludrocortisone acetate	3.551E-17	5.75E-16	yes	down	B(ii)
Kaempferol-3-O-Glucoside	3.214E-12	1.572E-11	yes	down	B(i)
(Z)-3-Methyl-2-(2-pentenyl)-2-cyclopenten-1-one	1.027E-14	8.59E-14	yes	up	B(ii)
3',5,6-Trihydroxy-3,4',7,8-tetramethoxyflavone 3-glucoside	8.347E-13	4.577E-12	yes	up	B(ii)
Ser Phe	1.941E-12	9.884E-12	yes	up	B(i)
Isorhamnetin 3-O-Galactoside	2.228E-25	1.516E-22	yes	down	B(i)
L-Threo-3-Phenylserine	4.517E-11	1.754E-10	yes	up	B(ii)
Isoleucyl-Aspartate	3.104E-25	1.715E-22	yes	up	B(ii)
Petunidin 3-glucoside	2.486E-23	4.886E-21	yes	down	B(i)
Imidaprilat	2.573E-20	1.24E-18	yes	up	B(ii)
(3b,16a,20R)-3,16,20,22,25-Pentahydroxy-5-cucurbiten-11-one 3-[rhamnosyl-(1->4)-[glucosyl-(1->6)]-glucoside]	6.353E-6	1.113E-5	yes	down	B(ii)
Pelargonidin 3-O-[b-D-Glucopyranosyl-(1->2)-[4-hydroxy-3-methoxy-(E)-cinnamoyl-(->6)]-b-D-glucopyranoside] 5-O-(6-O-malonyl-b-D-glucopyranoside)	5.953E-22	5.264E-20	yes	down	B(ii)
6|A-Hydroxy-7|A-(thiomethyl)spirolactone	2.503E-14	1.93E-13	yes	down	B(ii)
5-(3-(4-(2-(4-Fluorophenyl)ethoxy)phenyl)propyl)furan-2-carboxylic acid	1.111E-24	4.911E-22	yes	down	B(ii)
L-Aspartyl-L-Phenylalanine	3.074E-10	1.029E-9	yes	up	B(i)
1-Pyrroline-5-carboxylic acid	4.949E-13	2.864E-12	yes	up	B(ii)
1h-Benzo[g]indole	5.037E-11	1.936E-10	yes	up	B(i)
S-(Formylmethyl)glutathione	2.253E-11	9.318E-11	yes	down	B(ii)
Monotropein	1.934E-10	6.692E-10	yes	down	B(ii)
4-(2-Aminoethyl)-5-fluoro-1,2-benzenediol	2.488E-19	8.149E-18	yes	up	B(ii)
Ac-Pro-Gly-Pro-OH	1.166E-23	2.688E-21	yes	up	B(ii)
Ile Leu Glu	1.965E-9	5.556E-9	yes	up	B(i)
METAMITRON	1.894E-19	6.617E-18	yes	up	B(ii)
6-Ketoprostaglandin E1	3.802E-10	1.251E-9	yes	up	B(ii)
Valylisoleucine	3.193E-14	2.411E-13	yes	up	B(ii)
DHBOA-Glc	2.783E-15	2.74E-14	yes	down	B(ii)
Ile Leu Gln	1.355E-10	4.82E-10	yes	up	B(i)
3,4,5-Trihydroxypentanoylcarnitine	3.867E-11	1.523E-10	yes	up	B(ii)
3-Pyridinamine	1.553E-13	9.897E-13	yes	down	B(i)
Ala-Leu	3.063E-13	1.861E-12	yes	up	B(i)
Cytidine	2.682E-15	2.653E-14	yes	up	B(i)
L-Histidine	2.298E-14	1.787E-13	yes	up	B(i)
Ile Ile	1.335E-13	8.618E-13	yes	up	B(i)
Penicillin K	6.427E-10	2.019E-9	yes	up	B(ii)
Furanodienone	6.234E-24	1.621E-21	yes	up	B(ii)
Cyclocalopin D	3.836E-22	3.728E-20	yes	down	B(ii)
Cysteine-glutathione disulfide	2.697E-21	1.821E-19	yes	down	B(ii)
2-Keto-3-Deoxy-D-Mannooctanoic Acid	2.457E-11	1.01E-10	yes	up	B(ii)
Isoleucyl-Glutamine	3.715E-22	3.691E-20	yes	up	B(ii)
N-alpha-Acetyl-L-lysine	4.098E-10	1.34E-9	yes	up	B(ii)
Valylglutamine	1.442E-20	7.637E-19	yes	up	B(ii)
Trigonelline	1.078E-13	7.165E-13	yes	up	B(ii)
Pilocarpine	4.962E-12	2.35E-11	yes	up	B(i)
2-Hydroxycampholonic acid	1.507E-6	2.819E-6	yes	up	B(ii)
Casopitant	1.745E-21	1.297E-19	yes	down	B(ii)
Indicine	1.978E-7	4.149E-7	yes	up	B(ii)
A-L-Arabinofuranosyl-(1->2)-[a-D-mannopyranosyl-(1->6)]-D-mannose	5.064E-17	7.857E-16	yes	down	B(ii)
(1xi,3xi)-1,2,3,4-Tetrahydro-1-methyl-beta-carboline-3-carboxylic acid	1.786E-21	1.306E-19	yes	up	B(ii)
Sarmentosin	1.562E-9	4.492E-9	yes	up	B(ii)
Didanosine	4.646E-14	3.379E-13	yes	down	B(i)
Phenylalanyllysine	1.114E-5	1.909E-5	yes	up	B(ii)
Lys Gly Phe	4.508E-12	2.151E-11	yes	down	B(i)
Uridine	2.534E-11	1.037E-10	yes	up	B(i)
Val Ile	1.142E-16	1.629E-15	yes	up	B(i)
Ile Gln	2.581E-20	1.24E-18	yes	up	B(i)
Plantaginin	9.801E-20	3.785E-18	yes	down	B(i)
Quercetin 3-(6''''-p-coumarylsophorotrioside)	3.308E-22	3.402E-20	yes	down	B(ii)
Biotin sulfoxide	1.61E-11	6.884E-11	yes	down	B(ii)
3-Methyladipic Acid	4.411E-14	3.226E-13	yes	up	B(i)
Ala Leu Val	1.096E-5	1.878E-5	yes	up	B(i)
Ala Tyr	8.298E-15	7.062E-14	yes	up	B(i)
Caffeic acid 4-O-glucuronide	3.842E-9	1.038E-8	yes	down	B(ii)
5'-Deoxy-5-fluorouridine	1.882E-22	2.19E-20	yes	down	B(ii)
8-Hydroxyluteolin 4'-methyl ether 8-glucuronide	2.778E-23	5.119E-21	yes	down	B(ii)
Leu Glu	2.217E-11	9.189E-11	yes	up	B(i)
Sufotidine	4.95E-6	8.746E-6	yes	down	B(ii)
N-[(3,4-dimethylphenyl)methyl]-2-(5-pyrazin-2-yl-1,3,4-oxadiazol-2-yl)acetamide	1.83E-11	7.704E-11	yes	up	B(i)
2-Ethylsuberic acid	1.264E-14	1.036E-13	yes	up	B(ii)
Fenamic acid	1.101E-20	6.01E-19	yes	up	B(i)
Trans-S-(1-Propenyl)-cysteine disulfide	8.457E-12	3.823E-11	yes	up	B(ii)
Phe Thr	9.837E-9	2.491E-8	yes	up	B(i)
3-Hydroxyhexanedioylcarnitine	9.823E-18	1.934E-16	yes	up	B(ii)
Aminocarb	1.891E-19	6.617E-18	yes	up	B(i)
2-(4-Methyl-5-thiazolyl)ethyl octanoate	2.83E-19	8.971E-18	yes	up	B(ii)
Rutacridone	0.0009506	0.001335	yes	up	B(ii)
Glu-Thr	1.192E-9	3.498E-9	yes	up	B(i)
Val Val	1.93E-16	2.594E-15	yes	up	B(i)
Threonylhydroxyproline	4.664E-20	2.012E-18	yes	up	B(ii)
N-(3-acetamidopropyl)pyrrolidin-2-one	3.458E-9	9.392E-9	yes	up	B(ii)
Asparaginyl-Tryptophan	2.372E-17	4.08E-16	yes	up	B(ii)
5-phosphonooxy-L-lysine	1.256E-20	6.813E-19	yes	up	B(ii)
5-Hydroxylysinonorleucine	2.204E-20	1.083E-18	yes	up	B(ii)
Thr Leu	1.777E-14	1.41E-13	yes	up	B(i)
Tyr Phe	4.508E-22	4.241E-20	yes	up	B(i)
Glu Leu	6.385E-16	7.579E-15	yes	up	B(i)
Integerrimine	1.469E-9	4.247E-9	yes	up	B(ii)
Phe Gly	1.362E-15	1.445E-14	yes	up	B(i)
N-Jasmonoylisoleucine	5.277E-12	2.497E-11	yes	up	B(ii)
Kynurenic Acid	1.522E-19	5.47E-18	yes	up	B(i)
ARGININOSUCCINATE	1.82E-20	9.289E-19	yes	up	B(ii)
Acetone lactate	2.857E-9	7.884E-9	yes	up	B(ii)
Carbazole	7.727E-12	3.508E-11	yes	up	B(i)
Ser Leu	1.621E-15	1.681E-14	yes	up	B(i)
Pipecolic acid	1.049E-14	8.752E-14	yes	up	B(ii)
Alpha-Trisaccharide	5.321E-19	1.563E-17	yes	down	B(ii)
Methohexital	1.247E-10	4.453E-10	yes	up	B(i)
Val Ile Val	2.011E-17	3.536E-16	yes	up	B(i)
3'-O-Methylinosine	2.639E-11	1.071E-10	yes	down	B(i)
Ascorbic acid citrate	1.859E-21	1.337E-19	yes	down	B(ii)
Tyrosylglycine	1.156E-19	4.385E-18	yes	up	B(ii)
2-Phenyl-1,3-propanediol monocarbamate	5.873E-13	3.325E-12	yes	up	B(ii)
Lippioside I	1.406E-22	1.703E-20	yes	down	B(ii)
2-(Carboxymethylamino)-3-methylbutanoic acid	1.561E-10	5.497E-10	yes	up	B(ii)
2-(2-Hydroxyethyl)-4-oxohexanedioic acid	2.798E-8	6.638E-8	yes	up	B(ii)
Ascorbigen	1.027E-9	3.053E-9	yes	down	B(ii)
Velaresol	2.762E-15	2.723E-14	yes	up	B(ii)
Leucyl-Threonine	4.72E-20	2.026E-18	yes	up	B(ii)
5-Hydroxyindoleacetylglycine	9.529E-21	5.402E-19	yes	up	B(ii)
Phenylalanylthreonine	3.058E-19	9.623E-18	yes	up	B(ii)
2'-O-Methylguanosine	1.21E-21	9.466E-20	yes	down	B(i)
Lys Val Leu	1.913E-12	9.749E-12	yes	up	B(i)
4-Hydroxy-5-(phenyl)-valeric acid-O-sulphate	2.366E-7	4.928E-7	yes	down	B(ii)
Traumatic acid	7.975E-19	2.246E-17	yes	up	B(ii)
Isoleucyl-Arginine	8.732E-14	5.953E-13	yes	up	B(ii)
Phe Phe	8.558E-22	7.14E-20	yes	up	B(i)
Aspartyl-Isoleucine	1.146E-10	4.12E-10	yes	up	B(ii)
Glycylleucine	2.508E-15	2.506E-14	yes	up	B(ii)
2-(3-Carboxy-3-(methylammonio)propyl)-L-histidine	4.47E-14	3.261E-13	yes	up	B(ii)
Asparaginylisoleucine	1.673E-11	7.111E-11	yes	up	B(ii)
Niraxostat	2.316E-19	7.727E-18	yes	up	B(ii)
Glutamic acid glutamate	5.022E-18	1.089E-16	yes	down	B(ii)
Ergovaline	2.474E-14	1.911E-13	yes	down	B(ii)
Noreugenin	5.208E-13	2.996E-12	yes	down	B(ii)
5-Benzylacyclouridine	3.893E-13	2.306E-12	yes	up	B(ii)
Leu Ile	9.165E-18	1.817E-16	yes	up	B(i)
3-Feruloylquinic acid	4.051E-21	2.541E-19	yes	down	B(ii)
Hydroxyprolyl-Tyrosine	4.994E-17	7.772E-16	yes	up	B(ii)
Loganate	1.028E-14	8.59E-14	yes	up	B(ii)
Midodrine	6.353E-15	5.568E-14	yes	up	B(ii)
N-Lactoylvaline	7.521E-10	2.292E-9	yes	up	B(ii)
2-Isopropylmalic Acid	5.098E-18	1.099E-16	yes	up	B(i)
Arillatose B	1.02E-18	2.767E-17	yes	down	B(i)
N-Methyl-L-Threonine	1.094E-8	2.755E-8	yes	up	B(i)
L-(+)-Arginine	6.951E-23	1.024E-20	yes	up	B(i)
Leu Ile Asn	1.208E-15	1.308E-14	yes	up	B(i)
Antramycin	8.512E-23	1.176E-20	yes	up	B(ii)
2-Hydroxyestrone sulfate	0.0001462	0.0002219	yes	down	B(ii)
Fasoracetam	1.145E-21	9.205E-20	yes	up	B(ii)
4-Hydroxy-3-methoxy-cinnamoylglycine	8.984E-17	1.331E-15	yes	up	B(ii)
Zofenoprilat	1.188E-10	4.254E-10	yes	down	B(ii)
Mycarose	2.054E-9	5.786E-9	yes	up	B(ii)
Quercetin 3-galactosyl-(1->6)-glucoside	1.959E-19	6.713E-18	yes	down	B(ii)
Schaftoside	1.506E-6	2.818E-6	yes	up	B(i)
Oxidized glutathione	1.172E-21	9.335E-20	yes	down	B(ii)
9-Oxodecanoylcarnitine	3.187E-13	1.934E-12	yes	up	B(ii)
L-4-Hydroxyglutamate semialdehyde	4.679E-11	1.813E-10	yes	up	B(ii)
Pro Leu Glu	2.657E-8	6.32E-8	yes	up	B(i)
Ozagrel	5.849E-12	2.732E-11	yes	up	B(i)
Trinexapac-ethyl	1.025E-9	3.05E-9	yes	up	B(ii)
Rutin	1.285E-13	8.347E-13	yes	down	B(ii)
Ile Ala Ile	3.162E-9	8.642E-9	yes	up	B(i)
Lys Val Tyr	1.414E-9	4.106E-9	yes	up	B(i)
Alanyltryptophan	9.724E-20	3.772E-18	yes	up	B(ii)
Asparaginyl-Phenylalanine	6.561E-9	1.709E-8	yes	up	B(ii)
Pantetheine	3.592E-18	8.23E-17	yes	down	B(ii)
Ile-Val-Val	1.214E-14	9.984E-14	yes	up	B(ii)
Ciliatine	1.322E-17	2.499E-16	yes	down	B(ii)
4-Methoxyglucobrassicin	8.499E-19	2.378E-17	yes	down	B(i)
Cytosine deoxyribonucleoside	1.574E-17	2.887E-16	yes	down	B(ii)
Agar	1.333E-11	5.815E-11	yes	up	B(ii)
Kaempferol 3-O-Sophoroside	1.991E-21	1.398E-19	yes	down	B(i)
Gamma-Glutamylphenylalanine	5.368E-18	1.152E-16	yes	up	B(ii)
Merafloxacin	1.074E-9	3.182E-9	yes	up	B(ii)
Arg Phe	4.21E-9	1.131E-8	yes	up	B(i)
Seryltryptophan	3.763E-21	2.394E-19	yes	up	B(ii)
Isoleucyl-Tryptophan	1.928E-11	8.074E-11	yes	up	B(ii)
Phenylalanyltyrosine	7.905E-13	4.364E-12	yes	up	B(ii)
Ecgonine Methyl Ester	2.047E-16	2.723E-15	yes	up	B(i)
7-Methylinosine	1.097E-16	1.569E-15	yes	up	B(ii)
Fluvastatin	6.151E-17	9.427E-16	yes	up	B(ii)
Salidroside	3.956E-7	8.005E-7	yes	up	B(ii)
5-Hydroxyferulic acid	3.62E-13	2.16E-12	yes	down	B(ii)
L-Epicatechol	8.296E-13	4.559E-12	yes	up	B(i)
Thr Ile Val	2.581E-11	1.053E-10	yes	up	B(i)
17-AAG	2.204E-20	1.083E-18	yes	down	B(ii)
5-Hydroxyisourate	9.391E-17	1.375E-15	yes	down	B(ii)
Quercetin 3-(3-p-coumaroylglucoside)	5.316E-17	8.218E-16	yes	down	B(ii)
Diminazene	6.772E-10	2.118E-9	yes	up	B(ii)
N-hydroxycadaverine	6.931E-19	1.971E-17	yes	up	B(ii)
Arg Val	4.388E-18	9.848E-17	yes	up	B(i)
9,10-Dihydro-10-(1-methyl-4-piperidylidene)-9-anthrol	9.422E-5	0.0001455	yes	up	B(i)
Kaempferol-3-Glucoside	1.658E-21	1.253E-19	yes	down	B(i)
4-Hydroxy-5-(phenyl)-valeric acid-O-glucuronide	5.025E-18	1.089E-16	yes	down	B(ii)
2-METHOXYRESORCINOL	1.305E-14	1.065E-13	yes	down	B(i)
Wistin	8.984E-19	2.498E-17	yes	down	B(ii)
Glutamylvaline	3.054E-15	2.977E-14	yes	up	B(ii)
Libenzapril	5.492E-13	3.142E-12	yes	up	B(ii)
ALA-ILE	1.725E-16	2.354E-15	yes	up	B(i)
Baptifoline	2.393E-10	8.151E-10	yes	down	B(ii)
Ile Thr Ile	4.803E-22	4.424E-20	yes	up	B(i)
Trans-Chlorogenic acid	9.401E-7	1.808E-6	yes	down	B(ii)
Beta-Funaltrexamine	9.073E-21	5.176E-19	yes	down	B(ii)
Castanospermine	2.233E-8	5.371E-8	yes	up	B(i)
Leu Val Tyr	1.092E-10	3.951E-10	yes	up	B(i)
Ala Leu Thr	7.044E-9	1.827E-8	yes	up	B(i)
Ganetespib	2.311E-11	9.548E-11	yes	up	B(ii)
Threonylleucine	2.125E-22	2.441E-20	yes	up	B(ii)
RESAZURIN	1.824E-7	3.847E-7	yes	up	B(ii)
Leucyl-leucine	7.829E-18	1.573E-16	yes	up	B(ii)
N2-Succinyl-L-ornithine	6.107E-22	5.347E-20	yes	up	B(ii)
Val Phe	1.275E-15	1.364E-14	yes	up	B(i)
N2-(2-Carboxymethyl-2-hydroxysuccinoyl)arginine	3.347E-19	1.038E-17	yes	down	B(ii)
Acrylamide-sodium acrylate resin	7.313E-15	6.346E-14	yes	up	B(ii)
2-Hydroxyphenylacetic acid O-b-D-glucoside	1.583E-11	6.786E-11	yes	up	B(ii)
Leucyl-Alanine	1.267E-19	4.687E-18	yes	up	B(ii)
Ala-phe	2.607E-24	8.234E-22	yes	up	B(i)
4-Oxo-5-phosphononorvaline	1.185E-16	1.677E-15	yes	down	B(ii)
Val Phe Asp	7.344E-13	4.072E-12	yes	up	B(i)
Val Gln	4.107E-10	1.342E-9	yes	up	B(i)
Leu Ile Val	1.12E-10	4.03E-10	yes	up	B(i)
Furegrelate	5.499E-18	1.177E-16	yes	down	B(ii)
Hydroxyprolyl-Lysine	1.096E-19	4.178E-18	yes	up	B(ii)
Morph	5.282E-8	1.208E-7	yes	down	B(ii)
1-O-Sinapoyl-Beta-D-Glucose	1.084E-14	9.038E-14	yes	down	B(i)
5-(3-Pyridyl)-2-hydroxytetrahydrofuran	1.461E-9	4.226E-9	yes	up	B(ii)
L-Prolinamide, 5-oxo-L-prolyl-L-norvalyl-	7.401E-15	6.397E-14	yes	up	B(ii)
Defactinib	2.696E-13	1.662E-12	yes	down	B(ii)
Ile Ile Thr	1.657E-11	7.056E-11	yes	up	B(i)
Phthalic Acid	8.965E-11	3.294E-10	yes	up	B(i)
6-Hydroxymelatonin	2.249E-9	6.303E-9	yes	up	B(ii)
Allyl cysteine	1.027E-17	2.01E-16	yes	up	B(ii)
N-Acetyl-DL-Methionine	1.503E-18	3.84E-17	yes	up	B(i)
L-Tyrosine	1.369E-17	2.571E-16	yes	up	B(i)
2-Hydroxycinnamic acid	2.18E-14	1.708E-13	yes	up	B(i)
(+/-)-Pandamarine	1.136E-18	3.054E-17	yes	up	B(ii)
N-Acetyl-D-tryptophan	1.072E-13	7.142E-13	yes	up	B(ii)
DG(20:4(6Z,8E,10E,14Z)-2OH(5S,12R)/2:0/0:0)	4.04E-14	2.984E-13	yes	down	B(ii)
(2S)-3-Hydroxy-1-[(2S)-pyrrolidine-2-carbonyl]pyrrolidine-2-carboxylic acid	4.954E-16	6.051E-15	yes	up	B(ii)
D-Pinitol	4.103E-21	2.555E-19	yes	up	B(ii)
1-(beta-D-Ribofuranosyl)-1,4-dihydronicotinamide	2.351E-15	2.357E-14	yes	up	B(ii)
7,8-diaminopelargonate	1.595E-10	5.604E-10	yes	down	B(ii)
Soybean saponin BG	6.167E-19	1.777E-17	yes	down	B(ii)
6-Hydroxydec-7-enedioylcarnitine	1.215E-10	4.345E-10	yes	up	B(ii)
Supercinnamaldehyde	7.71E-18	1.56E-16	yes	up	B(i)
3-dehydroshikimate	2.144E-18	5.326E-17	yes	down	B(ii)
2-Naphthylamine	2.429E-22	2.685E-20	yes	down	B(i)
L-2-Amino-3-(1-pyrazolyl)propanoic acid	5.538E-22	4.998E-20	yes	up	B(ii)
Indole-3-acetic Acid	2.618E-10	8.864E-10	yes	down	B(i)
Threonyltryptophan	2.396E-19	7.907E-18	yes	up	B(ii)
Dulcitol	3.04E-18	7.208E-17	yes	down	B(i)
Epsilon-(Hexanoyl)lysine	3.058E-17	5.054E-16	yes	up	B(ii)
Porphobilinogen	1.404E-17	2.624E-16	yes	up	B(ii)
Larotrectinib	5.419E-17	8.363E-16	yes	down	B(ii)
(2E)-2-[[(Z)-3-Phenylbut-2-enyl]hydrazinylidene]propanoic acid	5.881E-16	7.046E-15	yes	up	B(ii)
Glu Ile Leu	1.875E-17	3.331E-16	yes	up	B(i)
N-Allylglycine	1.882E-12	9.603E-12	yes	up	B(ii)
N(2)-phenylacetyl-L-glutaminate	1.656E-11	7.056E-11	yes	up	B(ii)
3-(3,4-Dihydroxyphenyl)lactic acid	1.825E-11	7.688E-11	yes	up	B(ii)
D-Threo biopterin	1.497E-12	7.826E-12	yes	down	B(ii)
3-Hydroxy-L-proline	8.691E-12	3.915E-11	yes	up	B(ii)
Spermine	1.269E-15	1.363E-14	yes	up	B(i)
Gamma-Glutamylleucine	1.306E-17	2.479E-16	yes	up	B(ii)
N-Acetyl-b-glucosaminylamine	2.777E-9	7.67E-9	yes	up	B(ii)
Pyroglutamyl-glutamyl-proline amide	8.11E-10	2.459E-9	yes	up	B(ii)
Corchorifatty acid F	3.302E-15	3.109E-14	yes	down	B(ii)
Asp Leu	8.305E-13	4.562E-12	yes	up	B(i)
Quinoline-4-carboxylic acid	5.977E-13	3.378E-12	yes	down	B(ii)
Isoleucyl-Valine	7.073E-18	1.458E-16	yes	up	B(ii)
Phenylalanylhistidine	2.024E-7	4.245E-7	yes	up	B(ii)
Hydroxyprolyl-Proline	1.95E-19	6.711E-18	yes	up	B(ii)
3'-Deoxythymidine	2.119E-18	5.279E-17	yes	up	B(ii)
4-Deoxypyridoxine	7.022E-8	1.571E-7	yes	up	B(ii)
Tsangane L 3-glucoside	7.602E-11	2.829E-10	yes	up	B(ii)
Neosaxitoxin	1.563E-6	2.92E-6	yes	down	B(ii)
Ile Gly	1.828E-20	9.289E-19	yes	up	B(i)
Gly-Ile	7.589E-21	4.474E-19	yes	up	B(i)
3,4-Methylenedioxybenzaldehyde	8.247E-16	9.422E-15	yes	up	B(ii)
Mirodenafil	4.542E-5	7.262E-5	yes	up	B(ii)
Eugenin	1.382E-15	1.46E-14	yes	down	B(ii)
Milrinone	7.711E-18	1.56E-16	yes	down	B(ii)
Ser Gly Phe	2.291E-9	6.406E-9	yes	up	B(i)
3-[4-Hydroxy-3-(3-methyl-2-butenyl)phenyl]-2-propenal	1.276E-16	1.791E-15	yes	up	B(ii)
Acetamide, N-[4-[(2-pyridinylamino)sulfonyl]phenyl]-	1.24E-14	1.017E-13	yes	down	B(ii)
Leukotriene C4	1.466E-17	2.724E-16	yes	down	B(ii)
Val Ile Arg	2.305E-20	1.126E-18	yes	up	B(i)
19-Hydroxyandrost-4-ene-3,17-dione	1.896E-10	6.576E-10	yes	up	B(ii)
Ile Asp	2.904E-17	4.827E-16	yes	up	B(i)
2-(2-Aminoethyl)thiazole	1.093E-10	3.951E-10	yes	up	B(ii)
N-Cyclohexylformamide	2.792E-10	9.416E-10	yes	down	B(ii)
Hexyl heptanoate	1.198E-11	5.261E-11	yes	down	B(ii)
Val Asn	4.22E-14	3.107E-13	yes	up	B(i)
Fusaric Acid	0.0003662	0.0005342	yes	up	B(i)
Epsilon-(gamma-Glutamyl)-L-lysine	2.225E-10	7.62E-10	yes	up	B(ii)
Fusarin C	6.315E-12	2.93E-11	yes	up	B(ii)
Isopropylmaleic acid	5.5E-14	3.948E-13	yes	down	B(ii)
N2-gamma-Glutamylglutamine	4.919E-17	7.672E-16	yes	up	B(ii)
Cis-Melilotoside	1.723E-13	1.09E-12	yes	down	B(ii)
3-Methyldioxyindole	2.135E-15	2.166E-14	yes	up	B(ii)
Niacinamide	1.921E-21	1.359E-19	yes	down	B(i)
DL-Allylglycine	1.108E-15	1.214E-14	yes	up	B(ii)
Pyrano(2,3-c)pyrazol-6(2H)-one, 3,4-dimethyl-2-(2-thienylmethyl)-	2.871E-22	3.078E-20	yes	up	B(ii)
Kojic acid	1.788E-8	4.361E-8	yes	down	B(ii)
(S)-3-Hydroxy-N-methylcoclaurine	1.06E-15	1.166E-14	yes	up	B(ii)
Tyr Gly	5.562E-12	2.609E-11	yes	up	B(i)
Val Val Glu	2.377E-8	5.688E-8	yes	up	B(i)
Clorazepate	6.883E-15	6.008E-14	yes	down	B(ii)
Lippioside II	2.761E-18	6.65E-17	yes	down	B(ii)
4'-O-Glucopyranosylsinapic acid	3.847E-14	2.859E-13	yes	down	B(ii)
D-(+)-dihydrocarvone	4.165E-10	1.359E-9	yes	up	B(ii)
Arginylhistidine	2.885E-12	1.424E-11	yes	up	B(ii)
Calystegine B2	4.006E-9	1.08E-8	yes	up	B(ii)
4-(2-Nitroethyl)phenyl primeveroside	1.144E-7	2.478E-7	yes	up	B(ii)
5-Hydroxy-6-methoxycoumarin 7-glucoside	5.724E-16	6.887E-15	yes	down	B(ii)
Dethiobiotin	5.172E-23	8.316E-21	yes	up	B(ii)
Thr Leu Ile	2.249E-10	7.695E-10	yes	up	B(i)
8-Hydroxyacyclovir	2.801E-15	2.752E-14	yes	down	B(ii)
Tridec-5-enoylcarnitine	1.476E-14	1.188E-13	yes	up	B(ii)
Leucyl-Methionine	5.112E-11	1.962E-10	yes	up	B(ii)
Asp Ile Gly	1.416E-6	2.66E-6	yes	up	B(i)
2-(Octadecyloxy)ethanol	1.215E-11	5.329E-11	yes	down	B(ii)
Val Val Asp	2.438E-12	1.226E-11	yes	up	B(i)
Val Tyr	3.919E-20	1.768E-18	yes	up	B(i)
Ascorbalamic acid	1.216E-9	3.56E-9	yes	down	B(ii)
Gly Lys Leu	2.847E-10	9.587E-10	yes	down	B(i)
Leu Val Asp	2.993E-20	1.4E-18	yes	up	B(i)
Nateglinide	1.005E-6	1.924E-6	yes	up	B(ii)
5-Hydroxypentanoic acid	1.863E-12	9.526E-12	yes	up	B(ii)
Aspartyl-Tryptophan	5.745E-14	4.114E-13	yes	up	B(ii)
N-[(5-methylfuran-2-yl)methyl]-7-oxoazepane-2-carboxamide	3.159E-9	8.638E-9	yes	up	B(i)
Hydroxytanshinone	5.865E-6	1.03E-5	yes	up	B(ii)
Tryptophyl-Leucine	9.401E-11	3.445E-10	yes	down	B(ii)
1,2-Epithiopropane	1.04E-20	5.786E-19	yes	down	B(ii)
DL-Ornithino-L-alanine	8.276E-11	3.066E-10	yes	down	B(ii)
TRAP-6	8.202E-14	5.636E-13	yes	down	B(ii)
Leucylleucine	5.671E-22	5.065E-20	yes	up	B(ii)
Ile Trp	1.628E-13	1.033E-12	yes	up	B(i)
4-(Methylnitrosamino)-1-(3-pyridyl)-1-butanol glucuronide	1.09E-13	7.22E-13	yes	up	B(ii)
Leucyl-Tyrosine	2.885E-16	3.705E-15	yes	up	B(ii)
Asp Pro Val	3.538E-8	8.271E-8	yes	up	B(i)
Val Ala Val	8.895E-16	1.005E-14	yes	up	B(i)
2-Furoic Acid	4.811E-16	5.893E-15	yes	up	B(i)
Tetraazacyclododecanetetraacetic acid	5.165E-16	6.257E-15	yes	up	B(ii)
Alpha-Ionone	2.755E-10	9.298E-10	yes	down	B(ii)
Poly-g-D-glutamate	4.591E-22	4.274E-20	yes	down	B(ii)
N-[2-Hydroxy-2-(4-hydroxyphenyl)ethyl]cinnamide	6.535E-16	7.746E-15	yes	down	B(ii)
3-deoxy-D-manno-octulosonate	2.573E-19	8.303E-18	yes	down	B(ii)
Asparaginyl-Proline	1.272E-13	8.285E-13	yes	up	B(ii)
Morroniside	4.838E-9	1.286E-8	yes	up	B(ii)
Methyl 3-[(2-nitrobenzoyl)amino]benzoate	1.006E-14	8.43E-14	yes	up	B(i)
Ala Leu Glu	1.222E-8	3.056E-8	yes	up	B(i)
Gepotidacin	5.317E-16	6.423E-15	yes	up	B(ii)
5-(2'-Carboxyethyl)-4,6-Dihydroxypicolinate	9.261E-12	4.161E-11	yes	down	B(ii)
2-Amino-4-[carbamimidoyl(methyl)amino]butanoic acid	3.377E-19	1.044E-17	yes	up	B(ii)
His Val Ile	1.914E-10	6.633E-10	yes	up	B(i)
(S)-2,3-Dihydro-6-hydroxy-5-(hydroxyacetyl)-2-isopropenylbenzofuran	1.138E-8	2.857E-8	yes	down	B(ii)
Ser Trp	1.901E-19	6.617E-18	yes	up	B(i)
Thr Val Phe	2.586E-11	1.055E-10	yes	up	B(i)
Imidazolone A	2.73E-13	1.68E-12	yes	up	B(ii)
3-O-Feruloylquinic acid	7.6E-7	1.48E-6	yes	down	B(i)
5-Methoxyindoleacetate	5.535E-12	2.599E-11	yes	down	B(ii)
Luteolin	3.259E-12	1.592E-11	yes	down	B(i)
Gymnodimine	1.705E-11	7.23E-11	yes	down	B(ii)
Leucyl-Aspartate	2.817E-13	1.73E-12	yes	up	B(ii)
Glutaminylphenylalanine	2.652E-15	2.629E-14	yes	up	B(ii)
3-Hydroxyadipic acid 3,6-lactone	1.637E-8	4.013E-8	yes	up	B(ii)
4-Heptylphenol	9.323E-19	2.56E-17	yes	down	B(ii)
Cinncassiol A	1.331E-18	3.481E-17	yes	down	B(ii)
Gamma-Glu-Leu	7.428E-22	6.377E-20	yes	up	B(i)
D-Malic acid p-coumarate	3.758E-20	1.713E-18	yes	down	B(ii)
5-Hydroxyferulate	5.835E-14	4.172E-13	yes	up	B(i)
Tropolone	7.853E-9	2.022E-8	yes	up	B(ii)
1-Methyl-4-piperidyl acetate	4.531E-7	9.091E-7	yes	up	B(ii)
2-Amino-3-methyl-1-pyrrolidin-1-YL-butan-1-one	2.567E-17	4.382E-16	yes	up	B(ii)
Leu Asp	2.598E-14	1.998E-13	yes	up	B(i)
Desmethylmisonidazole	8.701E-17	1.291E-15	yes	up	B(ii)
Estrone-3,4-quinone	6.805E-18	1.416E-16	yes	up	B(ii)
5-p-Coumaroylquinic acid	5.388E-12	2.539E-11	yes	down	B(ii)
Serylvaline	4.987E-13	2.884E-12	yes	up	B(ii)
Malic Acid	1.419E-10	5.022E-10	yes	down	B(i)
Valine, 3-mercapto-N-((5-oxo-2-(phenylmethyl)-4(5H)-oxazolylidene)methyl)-	1.46E-20	7.685E-19	yes	up	B(ii)
Tetraxetan	1.415E-14	1.146E-13	yes	up	B(ii)
3,3',4',5,6,7,8-Heptahydroxyflavone	6.769E-16	7.96E-15	yes	up	B(ii)
Etiracetam	1.9E-9	5.391E-9	yes	up	B(ii)
Arg Val Phe	2.728E-12	1.355E-11	yes	up	B(i)
Etodolac	1.784E-11	7.538E-11	yes	up	B(ii)
Ile Val Val	4.437E-14	3.24E-13	yes	up	B(i)
Amastatin	3.025E-10	1.015E-9	yes	down	B(ii)
Etimizol	9.59E-9	2.432E-8	yes	down	B(ii)
Val Ile Ser	2.062E-11	8.596E-11	yes	up	B(i)
Ile Val	4.222E-21	2.611E-19	yes	up	B(i)
((4-(4-Amidinophenoxy)butanoyl)aspartyl)valine	4.828E-11	1.866E-10	yes	down	B(ii)
His Ala Leu	0.004298	0.005691	yes	up	B(i)
Ser Leu Ile	5.337E-12	2.518E-11	yes	up	B(i)
Pravastatin	1.461E-11	6.323E-11	yes	down	B(ii)
Isoquinoline	2.301E-15	2.315E-14	yes	up	B(i)
Glycyl-leucine	2.858E-21	1.9E-19	yes	up	B(i)
Melanostatin	2.549E-7	5.286E-7	yes	up	B(ii)
Glu Ile Phe	1.931E-8	4.692E-8	yes	up	B(i)
Oxybutynin	1.46E-14	1.177E-13	yes	up	B(ii)
Glutamyltyrosine	3.769E-8	8.78E-8	yes	up	B(ii)
Gamma-Fagarine	3.971E-18	9.051E-17	yes	down	B(ii)
Ser Leu Trp	4.928E-7	9.831E-7	yes	up	B(i)
Coumachlor	1.089E-6	2.076E-6	yes	down	B(ii)
Leu Leu Thr	2.406E-8	5.756E-8	yes	up	B(i)
Phe Asp	1.251E-9	3.658E-9	yes	up	B(i)
Carthamone	1.752E-8	4.282E-8	yes	down	B(ii)
3-Oxovalproic acid	1.346E-8	3.346E-8	yes	up	B(ii)
N1-(alpha-D-ribosyl)-5,6-dimethyl-benzimidazole	2.598E-11	1.058E-10	yes	up	B(ii)
Pentostatin	5.858E-11	2.219E-10	yes	up	B(ii)
Taxifolin	1.738E-12	8.946E-12	yes	down	B(i)
Leu Pro Ala	2.615E-21	1.779E-19	yes	up	B(i)
Alanylserine	3.353E-6	6.044E-6	yes	down	B(ii)
4-Phenylpyridine	1.881E-12	9.603E-12	yes	up	B(ii)
Phenylalanylhydroxyproline	3.935E-11	1.548E-10	yes	up	B(ii)
Isorhamnetin	3.958E-9	1.067E-8	yes	down	B(i)
Enterolactone	1.531E-11	6.593E-11	yes	down	B(ii)
L-Tryptophane	1.548E-9	4.459E-9	yes	down	B(i)
5-(delta-Carboxybutyl)homocysteine	2.198E-9	6.165E-9	yes	up	B(ii)
Aspartame	1.013E-22	1.357E-20	yes	up	B(ii)
Mevalonic acid	1.088E-9	3.218E-9	yes	down	B(ii)
3-[1-(benzenesulfonyl)pyrrolidin-3-yl]-5-cyclopropyl-1,2,4-oxadiazole	6.423E-14	4.566E-13	yes	up	B(i)
Gerberinside	3.664E-17	5.89E-16	yes	down	B(i)
N-Acetyltyramine	7.139E-7	1.395E-6	yes	up	B(i)
2-O-beta-D-Glucopyranuronosyl-D-mannose	1.667E-12	8.614E-12	yes	down	B(ii)
(4Z)-dec-4-enedioylcarnitine	2.739E-7	5.653E-7	yes	up	B(ii)
Pretazettine	7.816E-18	1.573E-16	yes	up	B(ii)
3-O-beta-D-Galactopyranosyl-L-arabinose	1.193E-11	5.244E-11	yes	up	B(ii)
Furylacryloylalanyllysine	6.974E-14	4.914E-13	yes	up	B(ii)
Merbarone	4.006E-14	2.964E-13	yes	up	B(ii)
2-(2-Hydroxyethoxy)-6-(2H-tetrazol-5-yl)xanthen-9-one	6.777E-12	3.128E-11	yes	down	B(ii)
3alpha,4,7,7alpha-Tetrahydro-4-hydroxy-1H-isoindole-1,3(2H)-dione	2.628E-11	1.068E-10	yes	up	B(ii)
Levetiracetam	4.254E-7	8.564E-7	yes	up	B(ii)
Ile Val Phe	1.672E-10	5.847E-10	yes	up	B(i)
Shikimic acid	3.824E-12	1.846E-11	yes	up	B(ii)
Asp Asn Leu	4.295E-9	1.15E-8	yes	up	B(i)
Clidinium	9.338E-11	3.423E-10	yes	up	B(ii)
Deoxyinosine	2.686E-7	5.55E-7	yes	up	B(ii)
Neuromedin B (1-3)	9.557E-14	6.441E-13	yes	up	B(ii)
Tyr-tyr	6.423E-12	2.974E-11	yes	up	B(i)
Phorbol-12,13-dibutyrate	3.632E-15	3.374E-14	yes	down	B(ii)
Danielone	9.716E-14	6.534E-13	yes	down	B(ii)
Glu Tyr	1.009E-9	3.01E-9	yes	up	B(i)
Val Trp	1.278E-18	3.372E-17	yes	up	B(i)
P-Toluenesulfonic Acid	7.034E-7	1.376E-6	yes	up	B(i)
Feruloylquinic Acid	3.507E-8	8.2E-8	yes	down	B(i)
Gabazine	1.559E-13	9.926E-13	yes	up	B(ii)
D-Psicose	1.319E-17	2.498E-16	yes	up	B(ii)
L-Tryptophan	1.279E-14	1.045E-13	yes	down	B(i)
Leu Ser Tyr	4.678E-6	8.294E-6	yes	up	B(i)
Zalcitabine	4.682E-10	1.505E-9	yes	up	B(ii)
Glutamylmethionine	1.369E-17	2.571E-16	yes	up	B(ii)
Kyotorphin	2.858E-13	1.753E-12	yes	up	B(ii)
Modrefen	4.258E-9	1.143E-8	yes	up	B(ii)
(+/-)-Tryptophan	6.227E-7	1.227E-6	yes	down	B(ii)
Alpha-(1,2-Dihydroxyethyl)-1,2,3,4-tetrahydro-7-hydroxy-9-methoxy-3,4-dioxocyclopenta[c][1]benzopyran-6-acetaldehyde	3.323E-10	1.103E-9	yes	up	B(ii)
2-Aminoacetophenone	2.135E-8	5.151E-8	yes	up	B(i)
Asp Val Leu	1.179E-13	7.733E-13	yes	up	B(i)
L-Malic acid	1.067E-12	5.747E-12	yes	up	B(i)
Vanillylamine	1.009E-9	3.008E-9	yes	up	B(ii)
Gly Phe Gly	1.034E-7	2.254E-7	yes	up	B(i)
D-Sorbitol	1.979E-16	2.643E-15	yes	down	B(i)
Foliandrin	7.569E-11	2.818E-10	yes	up	B(ii)
L-rhamnofuranose	1.33E-8	3.31E-8	yes	up	B(ii)
Terephthalic Acid	1.481E-8	3.659E-8	yes	up	B(i)
Val Leu Ser	2.414E-16	3.163E-15	yes	up	B(i)
Desglymidodrine	3.412E-7	6.982E-7	yes	up	B(ii)
4-Hydroxyphenylacetylglutamic acid	9.876E-11	3.6E-10	yes	up	B(ii)
Ala Ile Arg	3.46E-7	7.07E-7	yes	up	B(i)
PE(22:4/0:0)	9.195E-9	2.338E-8	yes	down	B(i)
2,3-dihydroxy-3-methylvalerate	2.729E-14	2.084E-13	yes	up	B(ii)
Threonylphenylalanine	3.952E-20	1.774E-18	yes	up	B(ii)
Bredemolic acid	2.991E-7	6.151E-7	yes	down	B(ii)
(2S,2'S)-Pyrosaccharopine	3.35E-13	2.02E-12	yes	up	B(ii)
N-(2-Hydroxyethyl)nicotinamide	4.436E-12	2.119E-11	yes	up	B(ii)
Leucyl-Valine	1.815E-17	3.243E-16	yes	up	B(ii)
His Leu	6.65E-10	2.082E-9	yes	up	B(i)
H-Hyp-gly-OH	6.917E-10	2.16E-9	yes	up	B(ii)
N-gamma-Glutamylcysteine ethyl ester	3.707E-7	7.537E-7	yes	down	B(ii)
Val His	2.272E-10	7.769E-10	yes	up	B(i)
Methyldopa	8.001E-7	1.552E-6	yes	down	B(ii)
Cycloalliin	2.157E-7	4.511E-7	yes	up	B(ii)
Thr Val Ile	2.54E-11	1.038E-10	yes	up	B(i)
Atrovirinone	1.16E-10	4.166E-10	yes	down	B(ii)
Leu Arg	8.367E-23	1.174E-20	yes	up	B(i)
1-[(5-Amino-5-carboxypentyl)amino]-1-deoxyfructose	1.54E-11	6.631E-11	yes	up	B(ii)
Diaminopimelic acid	2.529E-8	6.033E-8	yes	up	B(ii)
3,4-dihydroxyphenylpyruvate	4.681E-21	2.855E-19	yes	down	B(ii)
O-Demethylmetoprolol	2.397E-10	8.158E-10	yes	up	B(ii)
Val Ile Gly	1.306E-17	2.479E-16	yes	up	B(i)
Delta-Hydroxylysylnorleucine	1.032E-13	6.907E-13	yes	up	B(ii)
2-(10-Hydroxydec-1-enyl)-5,6-dimethoxy-3-methylbenzene-1,4-diol	1.012E-10	3.68E-10	yes	up	B(ii)
L-Iditol	4.718E-15	4.271E-14	yes	down	B(i)
Gln Thr Leu	2.512E-8	5.995E-8	yes	up	B(i)
Leu Val Gly	9.373E-17	1.375E-15	yes	up	B(i)
1,2-Dihexanoyl-sn-glycero-3-phosphoethanolamine	5.627E-18	1.202E-16	yes	up	B(ii)
Neurotensin 11-13	2.656E-14	2.035E-13	yes	down	B(ii)
Ala Val Ile	2.327E-16	3.067E-15	yes	up	B(i)
His Gly Leu	9.927E-8	2.168E-7	yes	up	B(i)
5-Amino-6-ribitylamino uracil	2.509E-12	1.256E-11	yes	up	B(ii)
Asparaginyl-Leucine	6.567E-18	1.379E-16	yes	up	B(ii)
(1R,2R,3S,1'R)-Nepetalinic acid	6.067E-10	1.916E-9	yes	up	B(ii)
Melilotoside	5.815E-11	2.207E-10	yes	down	B(ii)
5-hydroxypropafenone	5.405E-16	6.521E-15	yes	up	B(ii)
(2r,3r,4s,5r,6s)-2-(Hydroxymethyl)-6-Sulfanyl-Oxane-3,4,5-Triol	2.855E-8	6.766E-8	yes	up	B(ii)
Nep-IN-2	5.714E-12	2.672E-11	yes	up	B(ii)
Oxypurinol	1.596E-6	2.979E-6	yes	down	B(ii)
Pimelic Acid	7.225E-9	1.871E-8	yes	up	B(i)
Val-pro-pro	1.972E-7	4.14E-7	yes	down	B(ii)
Ala Leu Phe	4.778E-10	1.534E-9	yes	up	B(i)
Mirogabalin	1.075E-12	5.784E-12	yes	down	B(ii)
Isofebrifugine	1.11E-14	9.232E-14	yes	up	B(ii)
D-Ornithine	2.313E-10	7.891E-10	yes	up	B(ii)
P-Aminobenzoic acid	1.09E-10	3.945E-10	yes	up	B(ii)
N(6)-Methyllysine	5.503E-15	4.915E-14	yes	up	B(ii)
Trp Asn	9.608E-10	2.879E-9	yes	down	B(i)
Serylisoleucine	1.765E-20	9.126E-19	yes	up	B(ii)
Isopentenyladenine	0.0001515	0.0002295	yes	up	B(i)
Pro Phe	1.105E-16	1.578E-15	yes	up	B(i)
Desglucodesrhamnoparillin	2.384E-7	4.959E-7	yes	down	B(ii)
Indoleacetaldehyde	2.344E-8	5.616E-8	yes	down	B(ii)
Acetylcysteine	3.21E-7	6.58E-7	yes	up	B(ii)
Phenylalanylasparagine	4.401E-9	1.176E-8	yes	down	B(ii)
N-Acetylglutamine	9.372E-12	4.207E-11	yes	up	B(ii)
Val Val Val	1.271E-15	1.363E-14	yes	up	B(i)
Nirvanol	9.911E-17	1.437E-15	yes	up	B(ii)
Helipyrone	0.0001111	0.0001705	yes	up	B(ii)
Trans-p-Feruloyl-beta-D-glucopyranoside	5.148E-7	1.023E-6	yes	down	B(ii)
Brassica oleracea Alkaloid	9.138E-17	1.349E-15	yes	up	B(ii)
5-(3',4',5'-trihydroxyphenyl)-gamma-valerolactone-O-methyl-4'-O-glucuronide	1.549E-14	1.245E-13	yes	down	B(ii)
Aacocf3	6.798E-8	1.524E-7	yes	up	B(ii)
L-Proline, 1-(1-L-leucyl-L-prolyl)-	1.771E-21	1.305E-19	yes	up	B(ii)
Ile Asn Tyr	4.113E-7	8.297E-7	yes	up	B(i)
15-Demethyl plumieride	3.873E-13	2.295E-12	yes	down	B(ii)
Cebranopadol	5.033E-7	1.002E-6	yes	up	B(ii)
Chloramphenicol	9.11E-15	7.702E-14	yes	down	B(ii)
(E)-8-(2-(4-(Diphenylamino)benzylidene)hydrazinyl)-N-hydroxy-8-oxooctanamide	2.551E-6	4.648E-6	yes	up	B(ii)
Lys Glu Ile	2.31E-6	4.22E-6	yes	down	B(i)
1,5-Naphthalenediamine	7.551E-16	8.729E-15	yes	down	B(i)
Elenolide	1.618E-9	4.643E-9	yes	down	B(ii)
Tryptophyl-Asparagine	0.000335	0.0004912	yes	down	B(ii)
PGP(i-14:0/i-17:0)	5.224E-11	1.999E-10	yes	down	B(ii)
5'-Methylthioadenosine	1.026E-12	5.542E-12	yes	down	B(i)
Leucylproline	4.151E-12	1.988E-11	yes	up	B(ii)
Asp Lys Ile	1.254E-9	3.665E-9	yes	down	B(i)
Lycopsamine	1.19E-8	2.981E-8	yes	up	B(ii)
Butyl 3-hydroxy-2-methylidenebutanoate	1.217E-15	1.316E-14	yes	up	B(ii)
Ureidoisobutyric acid	1.334E-13	8.618E-13	yes	down	B(ii)
4-Hydroxy-3-methoxycinnamic acid	5.006E-21	3.032E-19	yes	down	B(i)
4-[3,4,5-Trihydroxy-6-(hydroxymethyl)oxan-2-yl]oxybenzaldehyde	7.768E-10	2.361E-9	yes	up	B(ii)
Acetaminophen	1.511E-13	9.661E-13	yes	up	B(i)
Camonagrel	1.897E-17	3.356E-16	yes	up	B(ii)
Austdiol	4.344E-10	1.411E-9	yes	up	B(ii)
Thr Leu Gly	1.165E-15	1.267E-14	yes	up	B(i)
L-Formylkynurenine	4.143E-6	7.396E-6	yes	down	B(ii)
Paliperidone	7.217E-6	1.257E-5	yes	down	B(ii)
Gamma-Glutamylvaline	4.062E-13	2.393E-12	yes	up	B(ii)
Glycyl-L-Tyrosine	1.002E-12	5.42E-12	yes	up	B(i)
Demethyloleuropein	4.596E-13	2.674E-12	yes	down	B(ii)
Hydromorphine	8.093E-10	2.455E-9	yes	up	B(ii)
Beta-D-Glucopyranuronic acid	2.665E-16	3.46E-15	yes	down	B(ii)
Asp Ile Phe	0.00259	0.003496	yes	up	B(i)
2,6-Diamino-5-hydroxyhexanoic acid	9.493E-11	3.474E-10	yes	up	B(ii)
Prednisolone metasulfobenzoate	8.33E-12	3.772E-11	yes	down	B(ii)
2-Methylpropyl glucosinolate	1.62E-11	6.921E-11	yes	down	B(ii)
Leu Leu Gln	2.438E-11	1.003E-10	yes	up	B(i)
2',3'-Dideoxy-3'-fluorouridine	2.672E-12	1.33E-11	yes	up	B(ii)
Kaempferol 3-(2''-(E)-feruloylgalactosyl-(1->4)-glucoside)	1.182E-16	1.675E-15	yes	down	B(ii)
Benzoquinoneacetic acid	1.138E-14	9.431E-14	yes	up	B(ii)
L-Pyridosine	2.11E-14	1.654E-13	yes	up	B(ii)
Lys Leu	2.183E-12	1.106E-11	yes	up	B(i)
4-methylthiobutyldesulfoglucosinolate	3.614E-10	1.196E-9	yes	down	B(ii)
Erucin	1.112E-7	2.413E-7	yes	up	B(ii)
Phe Gln	1.651E-17	2.988E-16	yes	up	B(i)
4-Coumaric acid	4.27E-9	1.145E-8	yes	down	B(i)
Leu-Gly-Gly	2.74E-16	3.542E-15	yes	up	B(i)
Orotidylic acid	5.717E-8	1.299E-7	yes	down	B(ii)
N-Acetyl-L-methionine	7.46E-17	1.12E-15	yes	up	B(ii)
Delphinidin 3-O-glucosyl-5-O-caffeoylglucoside	3.731E-12	1.805E-11	yes	down	B(ii)
Leu His	7.085E-14	4.98E-13	yes	up	B(i)
5-Hydroxy-L-tryptophan	6.281E-15	5.511E-14	yes	up	B(ii)
Leu-leu-tyr	0.0005761	0.0008256	yes	up	B(i)
Thr Val Val	4.395E-15	4.003E-14	yes	up	B(i)
2-Methyl-5-hydroxytryptamine	9.375E-19	2.567E-17	yes	up	B(ii)
L-Phenylalanine	5.569E-13	3.179E-12	yes	up	B(i)
Pyroglutamic Acid	1.263E-8	3.148E-8	yes	up	B(i)
Coniferyl Alcohol	6.359E-8	1.432E-7	yes	down	B(i)
Epicillin	2.578E-11	1.053E-10	yes	up	B(ii)
Lawsone	3.172E-12	1.554E-11	yes	down	B(ii)
Asn Ile Leu	5.039E-14	3.637E-13	yes	up	B(i)
Ile Leu Thr	2.449E-16	3.2E-15	yes	up	B(i)
Isoleucyl-Tyrosine	1.567E-19	5.612E-18	yes	up	B(ii)
O-Acetylserine	1.992E-16	2.656E-15	yes	up	B(ii)
Val Ile Leu	2.265E-12	1.146E-11	yes	up	B(i)
Gardenoside	1.205E-18	3.21E-17	yes	down	B(ii)
Galantamine	3.727E-16	4.668E-15	yes	up	B(ii)
Asp Pro Ile	5.594E-11	2.13E-10	yes	up	B(i)
Sulfate	2.081E-10	7.156E-10	yes	up	B(ii)
Lysyllysine	4.697E-6	8.322E-6	yes	down	B(ii)
Pro Leu Ser	1.149E-11	5.066E-11	yes	up	B(i)
Kaempferol	4.943E-16	6.045E-15	yes	down	B(i)
2,5-Dimethylbenzaldehyde	5.374E-7	1.065E-6	yes	down	B(i)
Val Thr Phe	1.652E-7	3.508E-7	yes	up	B(i)
Bispyribac	6.756E-16	7.955E-15	yes	down	B(i)
Galactaric acid	1.103E-13	7.292E-13	yes	up	B(ii)
Val Ala Phe Asp	2.965E-13	1.808E-12	yes	down	B(i)
3-Hydroxyocta-2,6-dienoylcarnitine	1.693E-6	3.149E-6	yes	up	B(ii)
Val Trp Ser	2.465E-12	1.236E-11	yes	up	B(i)
Noroxyhydrastinine	3.09E-12	1.516E-11	yes	up	B(ii)
Sweroside	7.834E-9	2.017E-8	yes	up	B(ii)
9-Oxononanoylcarnitine	3.192E-8	7.511E-8	yes	up	B(ii)
Isoleucyl-Lysine	1.091E-9	3.226E-9	yes	up	B(ii)
Nopalinic acid	5.051E-7	1.005E-6	yes	up	B(ii)
9,12,13-TriHOME	1.364E-13	8.787E-13	yes	down	B(ii)
Val Arg	3.642E-17	5.866E-16	yes	up	B(i)
Hydroxy Tyrosol -Acetate	7.561E-9	1.954E-8	yes	up	B(ii)
Valylproline	4.003E-11	1.574E-10	yes	up	B(ii)
Cis-Sinapic acid	1.895E-17	3.356E-16	yes	down	B(ii)
P-Hydroxyphenylethylbiguanide	4.415E-10	1.431E-9	yes	down	B(ii)
9-Oxo-nonanoic acid	1.195E-9	3.507E-9	yes	down	B(ii)
2-O-Galloylgalactaric acid	4.344E-15	3.964E-14	yes	down	B(ii)
Asn Val Ile	9.339E-13	5.076E-12	yes	up	B(i)
Gly Phe Thr	4.788E-14	3.465E-13	yes	up	B(i)
Hydrocinnamic acid	1.032E-12	5.57E-12	yes	down	B(ii)
Cuminaldehyde	8.673E-7	1.675E-6	yes	up	B(i)
Arg Leu	6.221E-8	1.402E-7	yes	up	B(i)
Felbamate	1.137E-14	9.431E-14	yes	up	B(ii)
D-(+)-Malic acid	5.773E-15	5.116E-14	yes	up	B(i)
DL-Glutamate	1.882E-13	1.185E-12	yes	up	B(ii)
DIMP	1.468E-15	1.542E-14	yes	down	B(ii)
Leu Val Asn	1.941E-5	3.241E-5	yes	up	B(i)
Erinapyrone A	2.105E-8	5.081E-8	yes	up	B(ii)
Ser Val Leu	1.789E-14	1.416E-13	yes	up	B(i)
Ile Lys Val	2.219E-7	4.638E-7	yes	up	B(i)
2H-1-Benzopyran-2-one, aminomethyl-	3.6E-19	1.105E-17	yes	up	B(ii)
Glutaminylleucine	1.615E-15	1.676E-14	yes	up	B(ii)
(Phe2,Orn8)-oxytocin	7.198E-7	1.406E-6	yes	down	B(ii)
1-Deoxynojirimycin	3.572E-9	9.692E-9	yes	up	B(ii)
4-Amino-1-[(2R,5R)-5-(hydroxymethyl)-4-sulfanyloxolan-2-yl]pyrimidin-2-one	5.346E-14	3.85E-13	yes	down	B(ii)
Romucosine C	1.703E-11	7.225E-11	yes	down	B(ii)
Corchoionol C 9-glucoside	0.01657	0.0208	yes	down	B(i)
Glycylproline	1.558E-14	1.252E-13	yes	up	B(i)
1-Pyrroline-4-hydroxy-2-carboxylate	5.64E-6	9.917E-6	yes	up	B(ii)
6-[3-(carboxymethyl)phenoxy]-3,4,5-trihydroxyoxane-2-carboxylic acid	5.212E-20	2.174E-18	yes	down	B(ii)
Thr Ile Ser	9.949E-10	2.97E-9	yes	up	B(i)
4-Imidazolone-5-propionic acid	7.653E-12	3.478E-11	yes	up	B(ii)
Salicyluric Acid	3.876E-10	1.273E-9	yes	up	B(i)
Ser Ile Ala	4.046E-12	1.946E-11	yes	up	B(i)
Bracteatin	2.947E-6	5.342E-6	yes	down	B(i)
Domoic acid	1.858E-14	1.468E-13	yes	up	B(ii)
N-Acetyl-L-tyrosine	1.846E-5	3.088E-5	yes	down	B(ii)
N5-Acetyl-N2-gamma-L-glutamyl-L-ornithine	1.004E-8	2.539E-8	yes	down	B(ii)
L-Rhamnulose	3.534E-12	1.717E-11	yes	down	B(ii)
Gly Ile Phe	3.443E-13	2.071E-12	yes	up	B(i)
Thr Gly Ile	1.734E-8	4.241E-8	yes	up	B(i)
Lys Trp	2.638E-7	5.457E-7	yes	up	B(i)
Isochorismate	1.708E-9	4.887E-9	yes	up	B(ii)
Gnetifolin E	9.556E-17	1.394E-15	yes	up	B(i)
O-Succinyl-L-homoserine	1.706E-17	3.066E-16	yes	up	B(ii)
P-coumaroyltriacetate	0.000195	0.0002922	yes	down	B(ii)
Abeado	5.005E-10	1.604E-9	yes	up	B(ii)
Homocitric acid	2.052E-13	1.283E-12	yes	up	B(ii)
Leu Leu	9.719E-17	1.416E-15	yes	up	B(i)
Asn Ile Asp	8.14E-9	2.091E-8	yes	down	B(i)
Sinapoyl malate	2.452E-19	8.061E-18	yes	down	B(i)
Ala Ala Ile	4.328E-10	1.406E-9	yes	up	B(i)
Fe(II)-nicotianamine	7.203E-14	5.045E-13	yes	up	B(ii)
Semagacestat	9.701E-8	2.121E-7	yes	up	B(ii)
Glutaminyltyrosine	1.349E-9	3.928E-9	yes	up	B(ii)
N8-Acetylspermidine	8.598E-10	2.599E-9	yes	down	B(i)
Thr Val Glu	1.13E-11	4.986E-11	yes	up	B(i)
N-Methyl-L-proline	1.882E-12	9.603E-12	yes	down	B(ii)
Flutriafol	0.0009278	0.001305	yes	up	B(i)
Val Leu Gln	1.478E-12	7.734E-12	yes	up	B(i)
(1R,4R,5S,6R)-4-Amino-2-oxabicyclo[3.1.0]hexane-4,6-dicarboxylic acid	3.541E-10	1.173E-9	yes	down	B(ii)
4-aminobutanoic acid	1.347E-18	3.515E-17	yes	down	B(i)
5-Isoxazoleacetic acid, 4,5-dihydro-3-(4-hydroxyphenyl)-, methyl ester	0.0008106	0.001146	yes	down	B(ii)
Glu Trp	6.464E-13	3.632E-12	yes	up	B(i)
Ser Asp Ile	5.71E-5	9.022E-5	yes	up	B(i)
Swertiamarin	1.029E-9	3.06E-9	yes	down	B(ii)
Ethyl 3-[(5-methyl-4-oxo-1,5-diazacycloundecane-1-carbonyl)amino]propanoate	3.661E-15	3.39E-14	yes	up	B(i)
Val Lys	6.196E-11	2.338E-10	yes	up	B(i)
Ala Pro Val	1.055E-12	5.684E-12	yes	up	B(i)
Ala Tyr Ser	2.255E-5	3.736E-5	yes	up	B(i)
1,2,3,4-Tetrahydro-b-carboline-1,3-dicarboxylic acid	1.303E-18	3.429E-17	yes	up	B(ii)
3-Hydroxymandelic Acid	2.202E-14	1.72E-13	yes	down	B(i)
(-)-3-Cyanomethyl-3-hydroxy-1H-indol-2(3H)-one	7.344E-10	2.244E-9	yes	down	B(ii)
Sirolimus	5.536E-13	3.162E-12	yes	up	B(ii)
Tyrosylhydroxyproline	1.786E-13	1.126E-12	yes	up	B(ii)
DIPROTIN A	1.136E-6	2.16E-6	yes	up	B(i)
Alpha-Linolenoyl ethanolamide	3.616E-9	9.805E-9	yes	up	B(ii)
Phe Trp	9.448E-10	2.836E-9	yes	up	B(i)
PA(i-14:0/6 keto-PGF1alpha)	2.153E-6	3.945E-6	yes	up	B(ii)
N-Acetyltryptophan	1.033E-13	6.907E-13	yes	up	B(ii)
L-Canaline	7.638E-9	1.971E-8	yes	up	B(ii)
N-Acetyl-L-glutamate 5-semialdehyde	4.004E-15	3.688E-14	yes	down	B(ii)
Gamma-Glutamyllysine	6.002E-5	9.452E-5	yes	up	B(ii)
Isoleucyl-Threonine	4.866E-10	1.561E-9	yes	up	B(ii)
Isoleucyl-Glutamate	7.57E-15	6.524E-14	yes	up	B(ii)
N4-Acetylaminobutanal	3.9E-13	2.308E-12	yes	up	B(ii)
Abacavir	3.696E-10	1.218E-9	yes	up	B(ii)
N6-Methyl-2'-deoxyadenosine	1.919E-9	5.44E-9	yes	up	B(ii)
H-D-Tyr-val-gly-OH	3.264E-8	7.67E-8	yes	up	B(ii)
Valylhydroxyproline	9.496E-6	1.637E-5	yes	up	B(ii)
3,4-Dihydroxymandelic acid	3.311E-16	4.213E-15	yes	down	B(ii)
Dehydrosoyasaponin I	6.12E-10	1.931E-9	yes	down	B(ii)
DMH4	9.56E-9	2.425E-8	yes	up	B(i)
Undec-5-enedioylcarnitine	4.77E-6	8.444E-6	yes	down	B(ii)
Methionyl-Phenylalanine	3.009E-15	2.936E-14	yes	up	B(ii)
Dodec-9-enedioylcarnitine	5.056E-9	1.339E-8	yes	up	B(ii)
METHYL 4-FORMYLBENZOATE	1.069E-8	2.695E-8	yes	down	B(ii)
Trehalose	3.888E-5	6.263E-5	yes	up	B(i)
Morin	7.42E-7	1.447E-6	yes	down	B(i)
Dhlnl	3.632E-14	2.719E-13	yes	up	B(ii)
2-Amino-3-Methylsuccinic Acid	3.416E-17	5.573E-16	yes	up	B(i)
Citramalic Acid	2.673E-18	6.475E-17	yes	down	B(i)
N-hydroxy-L-tryptophan	1.602E-9	4.602E-9	yes	down	B(ii)
Glu-val-phe	1.634E-6	3.047E-6	yes	up	B(i)
Pro Val Gln	4.059E-15	3.727E-14	yes	up	B(i)
(S)C(S)S-S-Methylcysteine sulfoxide	1.587E-12	8.238E-12	yes	down	B(ii)
Hypochoeroside A	3.117E-5	5.09E-5	yes	down	B(ii)
4-Propylphenol	5.025E-8	1.152E-7	yes	down	B(ii)
Enoxacin	4.435E-5	7.102E-5	yes	up	B(ii)
Succinyladenosine	1.335E-16	1.862E-15	yes	up	B(ii)
Blasticidin S	3.586E-7	7.312E-7	yes	up	B(ii)
N-Myristoyl Asparagine	3.049E-8	7.197E-8	yes	up	B(ii)
2-Methoxy-4-vinylphenol	8.145E-12	3.692E-11	yes	down	B(i)
2-n-Propyl-4-oxopentanoic acid	5.496E-11	2.094E-10	yes	up	B(ii)
Grotan	6.047E-13	3.41E-12	yes	up	B(ii)
Homocysteine thiolactone	5.203E-10	1.662E-9	yes	up	B(ii)
Valeric acid	1.049E-13	7.003E-13	yes	up	B(ii)
Penconazole	1.483E-11	6.411E-11	yes	down	B(ii)
Sinapic Acid	4.821E-19	1.431E-17	yes	down	B(i)
5-(3',4',5'-Trihydroxyphenyl)-gamma-valerolactone-3'-O-sulphate	3.885E-9	1.049E-8	yes	down	B(ii)
Uric Acid	7.479E-14	5.203E-13	yes	up	B(i)
Ile Pro Tyr	3.683E-7	7.492E-7	yes	down	B(i)
Galactosyl 4-hydroxyproline	7.156E-8	1.6E-7	yes	up	B(ii)
Fisetin	1.545E-8	3.803E-8	yes	down	B(i)
P-hydroxymexiletine	8.638E-6	1.496E-5	yes	up	B(ii)
L-beta-aspartyl-L-threonine	3.033E-13	1.847E-12	yes	up	B(ii)
Pro His	2.559E-10	8.677E-10	yes	up	B(i)
