# Supplementary material for: Microbial communities and metabolome profiles of fermented Chinese mustard greens from diverse regions in Guangdong province, China
Source: Front Microbiol. 2026 Mar 17;17:1764488. doi: 10.3389/fmicb.2026.1764488 (PMC13036155; doi:10.3389/fmicb.2026.1764488)
Supplement: Supplementary file 3 [file Table_3.xlsx]

## Sheet: Inter group Differences Details
Details of Metabolites Differences between MZ VS ZS Groups
Metabolite	P_value	FDR	Significant	Regulate	level
Estetrol	5.348E-24	2.741E-21	yes	up	B(ii)
Catechin 7-glucoside	1.484E-26	6.559E-23	yes	up	B(ii)
Glucitol-lysine	2.844E-26	6.654E-23	yes	up	B(ii)
(+)-Bornyl diphosphate	1.199E-6	2.259E-6	yes	down	B(ii)
Rutacridone	3.704E-6	6.576E-6	yes	up	B(ii)
Glycylprolylhydroxyproline	1.44E-20	1.498E-18	yes	down	B(ii)
Capecitabine	9.713E-20	7.808E-18	yes	up	B(ii)
His Val Ile	8.974E-5	0.0001351	yes	up	B(i)
Mecoprop	2.774E-22	6.455E-20	yes	down	B(ii)
Argininosuccinic acid	6.329E-11	2.565E-10	yes	up	B(ii)
S-Phenylmercapturic acid	7.1E-16	1.266E-14	yes	down	B(ii)
3-hydroxyquinidine	2.071E-12	1.186E-11	yes	up	B(ii)
3,4-Methylenedioxybenzaldehyde	4.658E-13	3.303E-12	yes	up	B(ii)
Paucine	2.74E-24	1.793E-21	yes	up	B(ii)
Asp Glu Leu	1.653E-6	3.064E-6	yes	up	B(i)
Hymenoxon	4.194E-5	6.541E-5	yes	up	B(ii)
(3S,4S)-1-(4-cyanobenzoyl)-4-(methoxymethyl)pyrrolidine-3-carboxamide	7.456E-10	2.418E-9	yes	up	B(i)
Corchoionol C 9-glucoside	2.817E-14	2.805E-13	yes	down	B(i)
Schaftoside	6.052E-25	7.646E-22	yes	up	B(i)
2-Hydroxy-3-morpholinopropanesulfonic Acid	4.844E-8	1.137E-7	yes	down	B(ii)
A-D-Xylopyranoside	4.577E-10	1.55E-9	yes	up	B(i)
Hydroxyphenylacetylglycine	3.765E-5	5.899E-5	yes	down	B(ii)
P-coumaroyltriacetate	7.934E-10	2.562E-9	yes	down	B(ii)
Sweroside	7.396E-14	6.54E-13	yes	down	B(ii)
Phenylalanylhydroxyproline	8.35E-5	0.000126	yes	up	B(ii)
Glycyl-Phenylalanine	4.209E-7	8.466E-7	yes	up	B(ii)
Glucose lactate glutamate	5.775E-20	4.958E-18	yes	down	B(ii)
L-Aspartyl-L-Phenylalanine	1.987E-15	3.045E-14	yes	up	B(i)
Imidaprilat	2.598E-20	2.553E-18	yes	up	B(ii)
N-Lactoylvaline	4.476E-14	4.243E-13	yes	up	B(ii)
2-(5'-methylthio)pentylmalate	9.14E-14	7.9E-13	yes	down	B(ii)
2-Hydroxyestriol	0.0002694	0.0003866	yes	up	B(ii)
3',5,6-Trihydroxy-3,4',7,8-tetramethoxyflavone 3-glucoside	3.491E-11	1.498E-10	yes	up	B(ii)
1-Methylguanosine	9.846E-19	5.214E-17	yes	down	B(i)
N-Acetyl-D-tryptophan	2.903E-25	4.279E-22	yes	up	B(ii)
Cyclamic acid	4.072E-19	2.527E-17	yes	down	B(ii)
2-(Carboxymethylamino)-3-methylbutanoic acid	2.842E-15	4.067E-14	yes	up	B(ii)
Nirvanol	1.051E-8	2.733E-8	yes	up	B(ii)
Indicine	6.065E-9	1.651E-8	yes	up	B(ii)
Thiosulfate	5.295E-18	2.109E-16	yes	down	B(ii)
3-ureido-isobutyrate	5.136E-12	2.661E-11	yes	down	B(ii)
Fusaric Acid	1.169E-5	1.949E-5	yes	up	B(i)
Camonagrel	1.185E-11	5.66E-11	yes	up	B(ii)
Hydroxydeoxyguanosine	8.191E-11	3.241E-10	yes	down	B(ii)
Trans-S-(1-Propenyl)-cysteine disulfide	4.923E-24	2.741E-21	yes	up	B(ii)
5-Isoxazoleacetic acid, 4,5-dihydro-3-(4-hydroxyphenyl)-, methyl ester	8.3E-8	1.867E-7	yes	down	B(ii)
1-O-b-D-glucopyranosyl sinapate	2.091E-6	3.821E-6	yes	down	B(i)
2-Isopropylmalic Acid	3.84E-13	2.799E-12	yes	up	B(i)
2-Keto-3-Deoxy-D-Mannooctanoic Acid	1.244E-10	4.738E-10	yes	up	B(ii)
L-Glutamine	3.635E-22	7.653E-20	yes	down	B(i)
Vanillyl mandelate	1.543E-11	7.207E-11	yes	down	B(ii)
Glycyl-L-Tyrosine	3.342E-13	2.492E-12	yes	up	B(i)
Ozagrel	1.37E-12	8.249E-12	yes	up	B(i)
6-Hydroxymelatonin	1.457E-24	1.172E-21	yes	up	B(ii)
Niflumic Acid	3.556E-16	7.314E-15	yes	up	B(ii)
Sarmentosin	1.514E-9	4.613E-9	yes	up	B(ii)
3-Carboxypropyl trimethylammonium	1.905E-18	9.154E-17	yes	up	B(i)
Enoxacin	9.189E-10	2.915E-9	yes	down	B(ii)
5-Hydroxy-L-tryptophan	8.067E-11	3.195E-10	yes	up	B(ii)
(1xi,3xi)-1,2,3,4-Tetrahydro-1-methyl-beta-carboline-3-carboxylic acid	3.978E-12	2.104E-11	yes	up	B(ii)
[1-(tert-butylcarbamoyl)piperidin-4-yl] acetate	4.406E-21	5.815E-19	yes	up	B(i)
2,4-Bis(methylthio)butyric acid	5.039E-13	3.536E-12	yes	down	B(ii)
N-[(3,4-dimethylphenyl)methyl]-2-(5-pyrazin-2-yl-1,3,4-oxadiazol-2-yl)acetamide	7.118E-15	8.967E-14	yes	up	B(i)
Biotin sulfoxide	1.995E-11	9.027E-11	yes	down	B(ii)
2-(2-Hydroxyethyl)-4-oxohexanedioic acid	1.231E-10	4.699E-10	yes	up	B(ii)
Asparaginyl-Tryptophan	3.11E-17	9.198E-16	yes	up	B(ii)
Glu-Thr	4.157E-11	1.75E-10	yes	up	B(i)
Dibekacin	3.613E-13	2.656E-12	yes	down	B(ii)
5-Carboxy-2'-deoxyuridine	2.418E-5	3.879E-5	yes	down	B(ii)
Metanephrine	1.232E-10	4.7E-10	yes	up	B(ii)
Ergovaline	2.79E-16	5.902E-15	yes	down	B(ii)
Inosinic acid	1.677E-17	5.359E-16	yes	down	B(ii)
Ala Leu Thr	1.587E-10	5.908E-10	yes	up	B(i)
2'-O-Methyladenosine	4.297E-14	4.095E-13	yes	down	B(i)
Hydroxytanshinone	3.706E-10	1.277E-9	yes	up	B(ii)
Felbamate	6.81E-10	2.226E-9	yes	up	B(ii)
Asp Val Phe	5.0E-5	7.699E-5	yes	up	B(i)
Deoxynivalenol 3-Glucuronide	7.928E-16	1.405E-14	yes	up	B(i)
Gly Ile Asp	1.643E-6	3.048E-6	yes	up	B(i)
Deoxyadenosine	2.013E-11	9.099E-11	yes	down	B(i)
(R)-1-Methylpiperidine-2-carboxylic acid	1.563E-19	1.133E-17	yes	up	B(ii)
5-Methoxyindoleacetate	1.05E-14	1.181E-13	yes	down	B(ii)
3-Methyladipic Acid	8.988E-13	5.865E-12	yes	up	B(i)
2-Ethylsuberic acid	7.889E-13	5.218E-12	yes	up	B(ii)
5-(3-Pyridyl)-2-hydroxytetrahydrofuran	2.159E-12	1.23E-11	yes	up	B(ii)
O-Demethylmetoprolol	1.097E-9	3.414E-9	yes	up	B(ii)
3-Hydroxyhexanedioylcarnitine	2.212E-10	7.999E-10	yes	up	B(ii)
Indole-3-acetic Acid	1.561E-11	7.269E-11	yes	down	B(i)
2-Furoic Acid	3.798E-12	2.02E-11	yes	up	B(i)
2-(4-Methyl-5-thiazolyl)ethyl octanoate	2.602E-10	9.276E-10	yes	up	B(ii)
Kynurenic Acid	2.001E-14	2.069E-13	yes	up	B(i)
Glutaminylleucine	1.382E-10	5.225E-10	yes	up	B(ii)
4-Deoxypyridoxine	7.609E-11	3.032E-10	yes	up	B(ii)
ARGININOSUCCINATE	2.66E-10	9.469E-10	yes	up	B(ii)
Aminocarb	3.222E-11	1.392E-10	yes	up	B(i)
Traumatic acid	2.368E-16	5.095E-15	yes	up	B(ii)
Leucyl-Threonine	1.624E-13	1.313E-12	yes	up	B(ii)
2-n-Propyl-4-oxopentanoic acid	1.806E-14	1.888E-13	yes	up	B(ii)
1h-Benzo[g]indole	5.063E-14	4.708E-13	yes	up	B(i)
Niraxostat	1.849E-14	1.924E-13	yes	up	B(ii)
Hexazinone	5.826E-13	4.022E-12	yes	up	B(i)
2-Naphthylamine	1.752E-23	6.196E-21	yes	down	B(i)
5-phosphonooxy-L-lysine	7.917E-10	2.558E-9	yes	up	B(ii)
Agar	1.998E-19	1.414E-17	yes	up	B(ii)
2-Methyl-5-hydroxytryptamine	6.06E-16	1.125E-14	yes	up	B(ii)
Lycopsamine	1.142E-10	4.386E-10	yes	up	B(ii)
4-Methyl-5-Thiazoleethanol	4.559E-10	1.545E-9	yes	down	B(i)
Sufotidine	2.369E-5	3.806E-5	yes	down	B(ii)
Benzoic Acid	3.507E-9	9.967E-9	yes	down	B(i)
17-AAG	5.478E-20	4.893E-18	yes	down	B(ii)
Leu Ile Asn	3.647E-14	3.509E-13	yes	up	B(i)
Alpha-Trisaccharide	3.672E-18	1.539E-16	yes	down	B(ii)
3,3',4',5,6,7,8-Heptahydroxyflavone	5.661E-9	1.553E-8	yes	up	B(ii)
3-Pyridinamine	1.84E-12	1.079E-11	yes	down	B(i)
Benzodiazepine	2.495E-13	1.92E-12	yes	up	B(ii)
Asparaginyl-Phenylalanine	1.694E-9	5.129E-9	yes	up	B(ii)
Hydroxyprolyl-Tyrosine	1.736E-11	7.973E-11	yes	up	B(ii)
Isoxazolyl penicillin	0.002945	0.003799	yes	down	B(ii)
Libenzapril	1.268E-8	3.264E-8	yes	up	B(ii)
Fenamic acid	1.357E-21	2.222E-19	yes	up	B(i)
Glutamic acid glutamate	3.224E-21	4.386E-19	yes	down	B(ii)
Acetone lactate	2.096E-11	9.437E-11	yes	up	B(ii)
Butofilolol	2.012E-8	5.014E-8	yes	up	B(ii)
Alpha-Hydroxy-N-desmethyltamoxifen	9.068E-10	2.882E-9	yes	down	B(ii)
Pantothenate	1.9E-12	1.11E-11	yes	up	B(i)
(2-Pyridin-3-ylpyrrolidin-1-yl)methanol	1.016E-12	6.551E-12	yes	down	B(ii)
4-(2-Nitroethyl)phenyl primeveroside	1.072E-18	5.609E-17	yes	up	B(ii)
3,4,5-Trihydroxypentanoylcarnitine	1.471E-13	1.207E-12	yes	up	B(ii)
Asp Phe Leu	3.272E-8	7.897E-8	yes	up	B(i)
6-Ketoprostaglandin E1	1.634E-10	6.077E-10	yes	up	B(ii)
2'-O-Methylguanosine	4.344E-23	1.372E-20	yes	down	B(i)
Casopitant	4.327E-21	5.798E-19	yes	down	B(ii)
Asparaginyl-Leucine	6.042E-14	5.474E-13	yes	up	B(ii)
Gln Thr Leu	8.865E-7	1.7E-6	yes	up	B(i)
Dihydroactinidiolide	2.826E-8	6.882E-8	yes	down	B(i)
4-Amino-1-[5-(hydroxymethyl)oxolan-2-yl]pyrimidin-2-one	2.351E-15	3.488E-14	yes	up	B(ii)
Semilepidinoside B	3.118E-22	7.069E-20	yes	up	B(ii)
4(G)-alpha-Glucopyranosyl-rutin	1.226E-20	1.339E-18	yes	down	B(ii)
5-Hydroxylysinonorleucine	1.018E-10	3.948E-10	yes	up	B(ii)
Isopentenyladenine	1.507E-16	3.523E-15	yes	up	B(i)
Histidylleucine	0.003348	0.004295	yes	up	B(ii)
1-Methyl-4-piperidyl acetate	4.691E-22	9.217E-20	yes	up	B(ii)
Terephthalic Acid	1.652E-7	3.532E-7	yes	up	B(i)
Pyroglutamyl-glutamyl-proline amide	1.639E-12	9.683E-12	yes	up	B(ii)
Isoleucine glutamate	1.487E-19	1.087E-17	yes	up	B(ii)
A-L-Arabinofuranosyl-(1->2)-[a-D-mannopyranosyl-(1->6)]-D-mannose	4.947E-15	6.52E-14	yes	down	B(ii)
Fluvastatin	1.699E-10	6.296E-10	yes	up	B(ii)
Helipyrone	2.827E-13	2.154E-12	yes	down	B(ii)
Desglymidodrine	4.62E-12	2.406E-11	yes	up	B(ii)
2-Amino-5-phosphonopentanoic acid	2.387E-9	7.014E-9	yes	up	B(ii)
Cyromazine	2.138E-14	2.193E-13	yes	down	B(i)
2H-1-Benzopyran-2-one, aminomethyl-	5.251E-19	3.095E-17	yes	up	B(ii)
Phenylalanyllysine	2.579E-10	9.208E-10	yes	up	B(ii)
N-Acetyl-L-tyrosine	1.809E-8	4.544E-8	yes	down	B(ii)
Neuromedin B (1-3)	3.929E-11	1.664E-10	yes	up	B(ii)
Hydroxyprolyl-Lysine	1.186E-19	9.201E-18	yes	up	B(ii)
Deoxyinosine	5.975E-16	1.115E-14	yes	up	B(ii)
Limonoate a-ring-lactone	1.212E-10	4.628E-10	yes	down	B(ii)
4-Phenylpyridine	9.614E-20	7.808E-18	yes	up	B(ii)
1,2,3,4-Tetrahydro-b-carboline-1,3-dicarboxylic acid	5.103E-22	9.776E-20	yes	up	B(ii)
4-(2-Aminoethyl)-5-fluoro-1,2-benzenediol	3.339E-11	1.437E-10	yes	up	B(ii)
Alanyltryptophan	5.817E-10	1.923E-9	yes	up	B(ii)
H-Hyp-gly-OH	9.409E-18	3.302E-16	yes	up	B(ii)
METAMITRON	2.454E-10	8.802E-10	yes	up	B(ii)
2',3'-Dideoxy-3'-fluorouridine	2.322E-14	2.357E-13	yes	up	B(ii)
N-(3-acetamidopropyl)pyrrolidin-2-one	3.122E-10	1.091E-9	yes	up	B(ii)
L-Dopa	1.295E-17	4.273E-16	yes	up	B(ii)
5-(2'-Carboxyethyl)-4,6-Dihydroxypicolinate	1.083E-12	6.923E-12	yes	down	B(ii)
Diplosporin	1.537E-16	3.561E-15	yes	up	B(ii)
L-Threo-3-Phenylserine	3.117E-16	6.51E-15	yes	up	B(ii)
Leu-Gly-Gly	2.36E-15	3.495E-14	yes	up	B(i)
Phthalic Acid	3.425E-9	9.765E-9	yes	up	B(i)
2-(2-Aminoethyl)thiazole	3.992E-17	1.135E-15	yes	up	B(ii)
Leukotriene C4	6.054E-18	2.333E-16	yes	down	B(ii)
N-lactoyl-Tyrosine	7.632E-10	2.47E-9	yes	up	B(ii)
Cysteine-glutathione disulfide	1.963E-13	1.553E-12	yes	down	B(ii)
DIPROTIN A	0.001616	0.002134	yes	up	B(i)
5-Hydroxyindoleacetylglycine	2.326E-11	1.04E-10	yes	up	B(ii)
D-Ornithine	5.162E-9	1.432E-8	yes	up	B(ii)
Etiracetam	3.836E-15	5.203E-14	yes	up	B(ii)
(S)-(+)-1-(p-Hydroxy-trans-cinnamoyl)-glycerol	1.139E-9	3.537E-9	yes	up	B(ii)
APC	8.411E-11	3.32E-10	yes	down	B(ii)
Gymnodimine	4.907E-19	2.952E-17	yes	down	B(ii)
Hydromorphine	9.2E-9	2.426E-8	yes	up	B(ii)
8-Hydroxyluteolin 4'-methyl ether 8-glucuronide	3.215E-15	4.499E-14	yes	down	B(ii)
Nona-3,5,7-trienoylcarnitine	2.992E-14	2.953E-13	yes	up	B(ii)
Homocitric acid	6.565E-11	2.657E-10	yes	up	B(ii)
Leonurine	2.856E-13	2.168E-12	yes	up	B(ii)
Trigonelline	1.008E-13	8.605E-13	yes	up	B(ii)
N-hydroxycadaverine	3.118E-9	8.957E-9	yes	up	B(ii)
N1-(alpha-D-ribosyl)-5,6-dimethyl-benzimidazole	2.907E-11	1.268E-10	yes	up	B(ii)
Pilocarpine	5.748E-13	3.971E-12	yes	up	B(i)
4-Trimethylammoniobutanoic Acid	1.208E-20	1.335E-18	yes	up	B(i)
Fusarin C	3.177E-15	4.452E-14	yes	up	B(ii)
Catechol	5.417E-11	2.233E-10	yes	up	B(i)
Carbazole	1.585E-11	7.354E-11	yes	up	B(i)
Conophylline	1.847E-5	3.007E-5	yes	down	B(ii)
1-(beta-D-Ribofuranosyl)-1,4-dihydronicotinamide	1.843E-10	6.791E-10	yes	up	B(ii)
N-[(5-methylfuran-2-yl)methyl]-7-oxoazepane-2-carboxamide	4.238E-13	3.052E-12	yes	up	B(i)
L-Prolinamide, 5-oxo-L-prolyl-L-norvalyl-	2.709E-9	7.869E-9	yes	up	B(ii)
Arg Val	3.408E-10	1.18E-9	yes	up	B(i)
Diketogulonic acid	7.12E-18	2.645E-16	yes	down	B(ii)
2,4-Dinitroanisole	2.075E-11	9.348E-11	yes	up	B(ii)
4'-Thiothymidine	2.7E-6	4.872E-6	yes	down	B(ii)
(2E)-2-[[(Z)-3-Phenylbut-2-enyl]hydrazinylidene]propanoic acid	3.154E-11	1.366E-10	yes	up	B(ii)
5'-Deoxy-5-fluorouridine	2.401E-17	7.373E-16	yes	down	B(ii)
Isoleucyl-Arginine	1.669E-6	3.091E-6	yes	up	B(ii)
Monomethyl glutaric acid	8.416E-14	7.361E-13	yes	up	B(ii)
Osmundalin	7.917E-14	6.945E-13	yes	up	B(ii)
5-Formiminotetrahydrofolic acid	7.878E-19	4.274E-17	yes	down	B(ii)
Velaresol	1.376E-13	1.133E-12	yes	up	B(ii)
Ile Thr Ile	7.553E-9	2.022E-8	yes	up	B(i)
2-(3-Carboxy-3-(methylammonio)propyl)-L-histidine	2.048E-13	1.61E-12	yes	up	B(ii)
3alpha,4,7,7alpha-Tetrahydro-4-hydroxy-1H-isoindole-1,3(2H)-dione	1.411E-12	8.462E-12	yes	up	B(ii)
N2-gamma-Glutamylglutamine	7.977E-16	1.409E-14	yes	up	B(ii)
Ascorbic Acid	7.806E-18	2.841E-16	yes	down	B(i)
((4-(4-Amidinophenoxy)butanoyl)aspartyl)valine	5.586E-14	5.119E-13	yes	down	B(ii)
Erucin	5.309E-9	1.468E-8	yes	up	B(ii)
Pimelic Acid	8.905E-9	2.358E-8	yes	up	B(i)
2-Propylglutaric acid	5.814E-12	2.975E-11	yes	down	B(ii)
Ser Gly Phe	3.632E-9	1.03E-8	yes	up	B(i)
3-[4-Hydroxy-3-(3-methyl-2-butenyl)phenyl]-2-propenal	1.589E-11	7.362E-11	yes	up	B(ii)
Ac-Pro-Gly-Pro-OH	2.885E-15	4.115E-14	yes	up	B(ii)
Melamine	2.307E-16	5.001E-15	yes	down	B(i)
Etodolac	7.241E-10	2.353E-9	yes	up	B(ii)
3-Hydroxy-L-proline	6.413E-9	1.739E-8	yes	up	B(ii)
Glu Gly Leu	5.232E-8	1.22E-7	yes	up	B(i)
Heptyl 4-hydroxybenzoate	1.309E-12	8.104E-12	yes	up	B(ii)
Phenylalanylhistidine	2.838E-13	2.159E-12	yes	up	B(ii)
Danielone	2.609E-17	7.9E-16	yes	down	B(ii)
Aspartyl-Tryptophan	4.058E-14	3.879E-13	yes	up	B(ii)
2,8-Quinolinediol	1.004E-13	8.595E-13	yes	up	B(ii)
P-Aminobenzoic acid	6.956E-10	2.268E-9	yes	up	B(ii)
N6-(Delta2-Isopentenyl)-adenine	9.507E-16	1.639E-14	yes	up	B(i)
4-Mercapto-ethyl-pyridine	9.106E-11	3.568E-10	yes	down	B(ii)
Gepotidacin	2.309E-17	7.116E-16	yes	up	B(ii)
Arginylhistidine	8.328E-10	2.673E-9	yes	up	B(ii)
Asp Ile Phe	1.909E-7	4.044E-7	yes	up	B(i)
Asp Ile Gly	8.624E-8	1.932E-7	yes	up	B(i)
Tetrahydrofurfuryl acetate	3.528E-8	8.463E-8	yes	up	B(ii)
Butane-1,1-diamine	6.94E-8	1.582E-7	yes	up	B(ii)
(2S)-3-Hydroxy-1-[(2S)-pyrrolidine-2-carbonyl]pyrrolidine-2-carboxylic acid	1.494E-18	7.594E-17	yes	up	B(ii)
Dihydrozeatin-O-glucoside	6.239E-9	1.694E-8	yes	up	B(ii)
N-Methyl-L-Threonine	6.049E-9	1.647E-8	yes	up	B(i)
Phenethylamine glucuronide	2.679E-19	1.779E-17	yes	up	B(ii)
5-p-Coumaroylquinic acid	1.999E-12	1.152E-11	yes	up	B(ii)
Ala-phe	6.145E-9	1.672E-8	yes	up	B(i)
Iprovalicarb	7.415E-9	1.988E-8	yes	up	B(ii)
Beta-Funaltrexamine	2.485E-15	3.638E-14	yes	down	B(ii)
5-(3-(4-(2-(4-Fluorophenyl)ethoxy)phenyl)propyl)furan-2-carboxylic acid	1.404E-15	2.249E-14	yes	down	B(ii)
Nep-IN-2	4.06E-13	2.943E-12	yes	up	B(ii)
Valeric acid	6.53E-17	1.716E-15	yes	up	B(ii)
1,2-Epithiopropane	1.522E-15	2.408E-14	yes	down	B(ii)
Ascorbic acid citrate	4.091E-17	1.157E-15	yes	down	B(ii)
7-Amino-4-methylcoumarin	1.583E-15	2.496E-14	yes	down	B(ii)
Flutriafol	2.334E-9	6.876E-9	yes	down	B(i)
Ile Gln	1.666E-11	7.673E-11	yes	up	B(i)
Ser Tyr Ile	2.555E-16	5.471E-15	yes	down	B(i)
Leu-leu-tyr	5.572E-9	1.531E-8	yes	down	B(i)
Tryptophyl-Asparagine	3.073E-5	4.867E-5	yes	down	B(ii)
Beta-Thujaplicin	2.07E-10	7.534E-10	yes	up	B(ii)
L-Epicatechol	0.0001053	0.0001572	yes	up	B(i)
N-[2-Hydroxy-2-(4-hydroxyphenyl)ethyl]cinnamide	3.574E-17	1.033E-15	yes	down	B(ii)
Tuliposide B	2.486E-11	1.104E-10	yes	down	B(ii)
Guanosine	9.507E-19	5.065E-17	yes	down	B(i)
6-Dehydrotestosterone glucuronide	6.707E-14	6.003E-13	yes	down	B(ii)
Safrolglycol	1.896E-16	4.267E-15	yes	up	B(i)
1,4-Cyclohexanedione	4.734E-10	1.6E-9	yes	down	B(i)
3-Oxovalproic acid	4.571E-10	1.548E-9	yes	up	B(ii)
(2r,3r,4s,5r,6s)-2-(Hydroxymethyl)-6-Sulfanyl-Oxane-3,4,5-Triol	1.017E-7	2.25E-7	yes	up	B(ii)
Acetylcysteine	1.116E-7	2.451E-7	yes	up	B(ii)
4'-Azidocytidine	8.768E-16	1.523E-14	yes	up	B(ii)
Estrone-3,4-quinone	6.068E-18	2.333E-16	yes	up	B(ii)
Casuarine 6-alpha-D-glucoside	8.28E-16	1.447E-14	yes	down	B(ii)
Arg Val Phe	1.775E-12	1.042E-11	yes	up	B(i)
Enterolactone	8.6E-12	4.246E-11	yes	down	B(ii)
Asparaginylisoleucine	7.603E-18	2.802E-16	yes	up	B(ii)
(-)-Riboflavin	8.347E-9	2.22E-8	yes	up	B(i)
Capsoside A	1.765E-7	3.76E-7	yes	down	B(ii)
Pro Leu Glu	3.593E-13	2.643E-12	yes	up	B(i)
DHBOA-Glc	2.084E-12	1.193E-11	yes	down	B(ii)
Riboflavin	5.498E-12	2.823E-11	yes	up	B(i)
Lys Val Tyr	8.728E-13	5.717E-12	yes	up	B(i)
Neosaxitoxin	5.596E-6	9.713E-6	yes	down	B(ii)
Galactosylhydroxylysine	1.859E-7	3.946E-7	yes	up	B(ii)
Tyr Thr Ile	1.856E-5	3.021E-5	yes	down	B(i)
Shikimic acid	2.991E-21	4.132E-19	yes	up	B(ii)
His Gly Leu	8.11E-13	5.352E-12	yes	up	B(i)
Glutaminylphenylalanine	1.054E-9	3.294E-9	yes	up	B(ii)
N-Acetyltryptophan	3.202E-11	1.384E-10	yes	up	B(ii)
Hypochoeroside A	2.419E-9	7.098E-9	yes	down	B(ii)
Gly-Ile	5.282E-21	6.869E-19	yes	up	B(i)
Isoquinoline	3.436E-19	2.189E-17	yes	up	B(i)
Kyotorphin	2.193E-18	1.026E-16	yes	up	B(ii)
Zofenoprilat	7.757E-9	2.071E-8	yes	down	B(ii)
Ile Leu Gln	4.321E-13	3.104E-12	yes	up	B(i)
2-Aminoadipic acid	1.416E-17	4.602E-16	yes	up	B(ii)
Vanillylmandelic acid	8.347E-14	7.308E-13	yes	up	B(ii)
Homocysteine thiolactone	6.073E-7	1.19E-6	yes	up	B(ii)
Trp Asn	1.314E-10	4.985E-10	yes	down	B(i)
Noroxyhydrastinine	9.254E-9	2.44E-8	yes	up	B(ii)
Cystathione	5.85E-20	4.961E-18	yes	up	B(ii)
Riboflavin cyclic-4',5'-phosphate	6.048E-16	1.125E-14	yes	up	B(ii)
(2R,4R,5R)-1-Fluoro-1,2,4,5,6-pentahydroxyhexan-3-one	4.556E-14	4.309E-13	yes	up	B(ii)
5-Hydroxyisourate	6.387E-13	4.344E-12	yes	down	B(ii)
Tiglic acid	8.023E-10	2.588E-9	yes	up	B(ii)
Pretazettine	7.023E-18	2.632E-16	yes	up	B(ii)
Asn Ile Leu	1.503E-9	4.582E-9	yes	up	B(i)
Lefamulin	0.002151	0.002808	yes	down	B(ii)
Asn Val Ile	3.788E-11	1.61E-10	yes	up	B(i)
Tryptophyl-Isoleucine	2.155E-16	4.693E-15	yes	down	B(ii)
Serylvaline	6.97E-13	4.701E-12	yes	up	B(ii)
Isoleucyl-Glutamine	1.194E-12	7.55E-12	yes	up	B(ii)
N(6)-Methyllysine	2.828E-13	2.154E-12	yes	up	B(ii)
Erythromycin A enol ether	3.167E-11	1.37E-10	yes	down	B(ii)
DL-Allylglycine	2.108E-14	2.167E-13	yes	up	B(ii)
TRAP-6	3.591E-13	2.643E-12	yes	down	B(ii)
Glu Tyr	6.353E-10	2.088E-9	yes	up	B(i)
JWH 073 7-hydroxyindole metabolite-d7	0.0002229	0.0003228	yes	down	B(i)
5-(delta-Carboxybutyl)homocysteine	2.771E-7	5.718E-7	yes	up	B(ii)
N-Cyclohexylformamide	1.77E-9	5.343E-9	yes	down	B(ii)
Gabazine	1.021E-13	8.709E-13	yes	up	B(ii)
Desmethylmisonidazole	2.38E-15	3.52E-14	yes	up	B(ii)
Tyrosylglycine	1.891E-9	5.674E-9	yes	up	B(ii)
Leucylproline	1.89E-12	1.106E-11	yes	up	B(ii)
Gastrodin	5.242E-13	3.667E-12	yes	up	B(ii)
Asp Asn Leu	3.106E-6	5.557E-6	yes	up	B(i)
Thr Ile Val	4.949E-12	2.566E-11	yes	up	B(i)
Trans-Chlorogenic acid	2.675E-5	4.266E-5	yes	down	B(ii)
2'',6''-O-Diacetyloninin	7.586E-7	1.468E-6	yes	up	B(ii)
Threonyltryptophan	7.478E-13	4.983E-12	yes	up	B(ii)
Antramycin	2.909E-15	4.143E-14	yes	up	B(ii)
4-Methoxyglucobrassicin	2.149E-14	2.2E-13	yes	down	B(i)
Imazamox	9.148E-10	2.906E-9	yes	down	B(ii)
1,6-anhydro-N-acetyl-beta-muramate	1.145E-7	2.508E-7	yes	up	B(ii)
Val Ile Arg	1.715E-8	4.327E-8	yes	up	B(i)
N-gamma-Glutamylcysteine ethyl ester	1.555E-7	3.34E-7	yes	down	B(ii)
5'-Methylthioadenosine	2.365E-14	2.394E-13	yes	down	B(i)
Asp Pro Ile	3.275E-12	1.768E-11	yes	up	B(i)
Ser Trp	2.115E-12	1.209E-11	yes	up	B(i)
4-Hydroxy-3-methoxy-cinnamoylglycine	3.523E-9	1.001E-8	yes	up	B(ii)
Aspartyl-Isoleucine	4.555E-10	1.545E-9	yes	up	B(ii)
Esculetin	5.168E-10	1.728E-9	yes	up	B(i)
Valylglutamine	3.059E-10	1.071E-9	yes	up	B(ii)
2H-Pyran-2-one, tetrahydro-4-hydroxy-4-methyl-, (R)-	8.8E-10	2.804E-9	yes	up	B(ii)
Glycylleucine	8.587E-18	3.074E-16	yes	up	B(ii)
4-Methylbenzoic Acid	1.126E-7	2.47E-7	yes	up	B(i)
Phorbol-12,13-dibutyrate	1.309E-15	2.126E-14	yes	down	B(ii)
(2S,2'S)-Pyrosaccharopine	5.639E-13	3.902E-12	yes	up	B(ii)
Epsilon-(Hexanoyl)lysine	4.508E-9	1.259E-8	yes	up	B(ii)
2,3-dihydroxy-3-methylvalerate	1.666E-14	1.756E-13	yes	up	B(ii)
N2-Succinyl-L-ornithine	1.133E-11	5.427E-11	yes	up	B(ii)
Fasoracetam	9.962E-20	7.916E-18	yes	up	B(ii)
Diethyl Hydrogen Phosphate	1.364E-15	2.198E-14	yes	up	B(i)
TETRAHYDROPAPAVERINE	5.033E-10	1.69E-9	yes	up	B(ii)
Asp Val Val	2.811E-12	1.545E-11	yes	up	B(i)
ALANYL-dl-PHENYLALANINE	1.84E-14	1.918E-13	yes	up	B(i)
Defactinib	5.112E-10	1.711E-9	yes	down	B(ii)
5-Amino-6-ribitylamino uracil	3.9E-13	2.839E-12	yes	up	B(ii)
Gnetifolin E	5.864E-17	1.567E-15	yes	up	B(i)
3-Hydroxyocta-2,6-dienoylcarnitine	1.379E-9	4.234E-9	yes	up	B(ii)
Ala Tyr	4.832E-13	3.397E-12	yes	up	B(i)
L-Arginine, L-asparaginylglycyl-	3.926E-12	2.079E-11	yes	up	B(ii)
Ala His Tyr	2.351E-8	5.8E-8	yes	up	B(i)
D-Threo biopterin	5.263E-11	2.178E-10	yes	down	B(ii)
Rutin	2.512E-11	1.113E-10	yes	down	B(ii)
4-Hydroxyphenylacetylglutamic acid	2.46E-9	7.212E-9	yes	up	B(ii)
2-Amino-4-[carbamimidoyl(methyl)amino]butanoic acid	4.211E-12	2.215E-11	yes	up	B(ii)
Galactaric acid	2.971E-13	2.244E-12	yes	up	B(ii)
Tryptophyl-Aspartate	9.079E-7	1.738E-6	yes	down	B(ii)
Putrescine	1.109E-10	4.278E-10	yes	up	B(i)
Allyl cysteine	1.206E-6	2.269E-6	yes	up	B(ii)
2,6-Diamino-5-hydroxyhexanoic acid	3.151E-12	1.709E-11	yes	up	B(ii)
1,2-Dihexanoyl-sn-glycero-3-phosphoethanolamine	5.388E-18	2.137E-16	yes	up	B(ii)
Hexyl heptanoate	2.225E-10	8.04E-10	yes	down	B(ii)
Furanodienone	2.47E-14	2.485E-13	yes	up	B(ii)
Indole-3-aldehyde	4.891E-8	1.147E-7	yes	up	B(i)
Ser Asp Ile	6.116E-8	1.41E-7	yes	up	B(i)
Ile Asn Tyr	3.207E-7	6.567E-7	yes	up	B(i)
L-Cysteine, N-acetyl-, ethyl ester	1.967E-12	1.14E-11	yes	up	B(ii)
3-O-beta-D-Galactopyranosyl-L-arabinose	4.575E-13	3.25E-12	yes	up	B(ii)
Atrovirinone	1.993E-11	9.025E-11	yes	down	B(ii)
5-hydroxypropafenone	3.902E-16	7.843E-15	yes	up	B(ii)
Asp Leu	5.68E-14	5.194E-13	yes	up	B(i)
4-Heptylphenol	3.84E-13	2.799E-12	yes	down	B(ii)
Oxonic Acid	6.422E-6	1.107E-5	yes	up	B(ii)
Imidazolone A	2.058E-16	4.525E-15	yes	up	B(ii)
5-Hydroxyferulic acid	6.727E-11	2.714E-10	yes	down	B(ii)
L-Proline	3.165E-15	4.443E-14	yes	up	B(i)
Gamma-Glutamyllysine	2.573E-8	6.309E-8	yes	up	B(ii)
Asp Val Leu	2.162E-13	1.693E-12	yes	up	B(i)
1-AMINOCYCLOBUTANE CARBOXYLIC ACID	1.208E-18	6.175E-17	yes	up	B(i)
5-Methylthioribose	1.509E-11	7.074E-11	yes	up	B(ii)
Butyl 3-hydroxy-2-methylidenebutanoate	1.318E-11	6.254E-11	yes	up	B(ii)
Hydroxyprolyl-Proline	4.703E-17	1.295E-15	yes	up	B(ii)
7-Hydroxy-2-methyl-4-oxo-4H-1-benzopyran-5-carboxylic acid 7-glucoside	7.88E-10	2.548E-9	yes	up	B(ii)
N-Acetyl-b-glucosaminylamine	3.016E-10	1.059E-9	yes	up	B(ii)
Naloxone	4.079E-16	8.088E-15	yes	up	B(ii)
Aacocf3	3.305E-8	7.97E-8	yes	up	B(ii)
Chymostatin	1.202E-11	5.731E-11	yes	down	B(ii)
Tridec-5-enoylcarnitine	2.593E-7	5.371E-7	yes	up	B(ii)
2,4-Hexadien-1-ol	1.315E-6	2.464E-6	yes	up	B(ii)
Lippioside II	1.338E-12	8.104E-12	yes	down	B(ii)
Acetaminophen	2.976E-14	2.941E-13	yes	up	B(i)
Convicine	7.33E-9	1.967E-8	yes	up	B(ii)
Lys Gly Phe	1.484E-8	3.781E-8	yes	down	B(i)
L-Glutamic Acid	2.798E-17	8.389E-16	yes	down	B(i)
Seryltryptophan	8.25E-12	4.083E-11	yes	up	B(ii)
Isoleucyl-Aspartate	7.701E-17	1.98E-15	yes	up	B(ii)
Kinetensin 1-3	2.85E-7	5.873E-7	yes	down	B(ii)
1-Pyrroline	2.319E-16	5.002E-15	yes	up	B(ii)
(1R,2R,3S,1'R)-Nepetalinic acid	1.402E-10	5.289E-10	yes	up	B(ii)
S-Farnesyl cysteine	3.055E-6	5.47E-6	yes	down	B(ii)
Wistin	1.03E-11	4.99E-11	yes	down	B(ii)
1-Pyrroline-5-carboxylic acid	4.957E-14	4.624E-13	yes	up	B(ii)
Leu His	1.099E-13	9.305E-13	yes	up	B(i)
Isoleucyl-Lysine	1.62E-7	3.467E-7	yes	up	B(ii)
Brassica oleracea Alkaloid	6.289E-16	1.151E-14	yes	up	B(ii)
L-beta-aspartyl-L-threonine	8.277E-10	2.658E-9	yes	up	B(ii)
Ala Leu Val	3.949E-13	2.87E-12	yes	up	B(i)
4'-O-Glucopyranosylsinapic acid	2.011E-12	1.157E-11	yes	down	B(ii)
Phe Gly	2.945E-18	1.302E-16	yes	up	B(i)
Glucosamine	4.844E-11	2.017E-10	yes	up	B(ii)
Glycyl-leucine	2.627E-21	3.747E-19	yes	up	B(i)
Gamma-Glutamylphenylalanine	5.593E-19	3.242E-17	yes	up	B(ii)
Dethiobiotin	3.343E-15	4.648E-14	yes	up	B(ii)
Isopropylmaleic acid	2.046E-12	1.173E-11	yes	down	B(ii)
Ala-Leu	1.66E-15	2.598E-14	yes	up	B(i)
4-Imidazolone-5-propionic acid	2.949E-14	2.923E-13	yes	up	B(ii)
Thr Pro Lys	2.955E-13	2.237E-12	yes	down	B(i)
3-Isopropylmalic acid	4.806E-16	9.238E-15	yes	up	B(ii)
Regadenoson	1.569E-11	7.29E-11	yes	down	B(ii)
Threonylphenylalanine	1.025E-15	1.737E-14	yes	up	B(ii)
3-Hydroxyadipic acid 3,6-lactone	3.665E-11	1.563E-10	yes	up	B(ii)
(S)-3-Hydroxy-N-methylcoclaurine	4.078E-6	7.194E-6	yes	up	B(ii)
Suberic Acid	1.28E-11	6.077E-11	yes	up	B(i)
Loganate	0.0001231	0.0001824	yes	up	B(ii)
Asp Ile Thr	1.184E-11	5.659E-11	yes	up	B(i)
Alliosterol 1-rhamnoside 16-galactoside	1.996E-7	4.212E-7	yes	down	B(ii)
Gamma-Glu-Leu	6.017E-15	7.7E-14	yes	up	B(i)
Ser Phe	1.058E-16	2.593E-15	yes	up	B(i)
Isofebrifugine	1.627E-14	1.725E-13	yes	up	B(ii)
Thr Glu Tyr	2.136E-9	6.35E-9	yes	down	B(i)
Uric Acid	1.907E-15	2.933E-14	yes	up	B(i)
1-(3-Methylbutanoyl)-6-apiosylglucose	0.004757	0.006022	yes	down	B(ii)
Genipin	2.423E-10	8.704E-10	yes	up	B(ii)
DMH4	1.966E-5	3.192E-5	yes	up	B(i)
Delta-Hydroxylysylnorleucine	5.051E-14	4.701E-13	yes	up	B(ii)
Pro Val Gln	1.606E-14	1.705E-13	yes	up	B(i)
Ile Asp	8.188E-12	4.056E-11	yes	up	B(i)
2-Amino-3-methyl-1-pyrrolidin-1-YL-butan-1-one	2.344E-15	3.488E-14	yes	up	B(ii)
7-Oxooctanoylcarnitine	1.011E-7	2.239E-7	yes	up	B(ii)
2-Aminoacetophenone	1.825E-11	8.342E-11	yes	up	B(i)
Fe(II)-nicotianamine	5.22E-9	1.446E-8	yes	up	B(ii)
Tryptophyl-Serine	5.099E-7	1.013E-6	yes	down	B(ii)
Lippioside I	1.453E-12	8.669E-12	yes	down	B(ii)
5-Benzylacyclouridine	1.046E-14	1.181E-13	yes	up	B(ii)
Dhlnl	4.432E-12	2.322E-11	yes	up	B(ii)
L-2-Amino-3-(1-pyrazolyl)propanoic acid	1.325E-11	6.274E-11	yes	up	B(ii)
Valine, 3-mercapto-N-((5-oxo-2-(phenylmethyl)-4(5H)-oxazolylidene)methyl)-	8.727E-13	5.717E-12	yes	up	B(ii)
Ethyl 3-[(5-methyl-4-oxo-1,5-diazacycloundecane-1-carbonyl)amino]propanoate	9.594E-16	1.647E-14	yes	up	B(i)
4-Hydroxy-5-(3',5'-dihydroxyphenyl)-valeric acid-O-glucuronide	1.033E-9	3.238E-9	yes	up	B(ii)
9-Oxodecanoylcarnitine	3.005E-12	1.64E-11	yes	up	B(ii)
Gamma-Glutamylleucine	8.792E-11	3.457E-10	yes	up	B(ii)
Trinexapac-ethyl	2.838E-15	4.067E-14	yes	up	B(ii)
5'-Deoxyadenosine	2.315E-8	5.723E-8	yes	up	B(ii)
Ecgonine Methyl Ester	1.647E-19	1.184E-17	yes	up	B(i)
1-[3,4-Dihydroxy-5-(hydroxymethyl)-2-oxolanyl]-1,2,4-triazole-3-carboxamide	1.395E-9	4.279E-9	yes	up	B(ii)
Penicillin K	2.166E-12	1.233E-11	yes	up	B(ii)
Dihydroferulic acid 4-O-sulfate	1.726E-9	5.218E-9	yes	down	B(ii)
3-Amino-2,3-dihydrobenzoic acid	8.484E-13	5.578E-12	yes	up	B(ii)
Morph	9.217E-6	1.558E-5	yes	down	B(ii)
Ile Ile Thr	4.392E-17	1.225E-15	yes	up	B(i)
Ascorbalamic acid	5.629E-8	1.305E-7	yes	down	B(ii)
Gamma-L-Glutamyl-L-pipecolic acid	2.857E-13	2.168E-12	yes	up	B(ii)
L-rhamnofuranose	2.875E-12	1.576E-11	yes	up	B(ii)
L-Phenylalanine	3.425E-16	7.076E-15	yes	up	B(i)
Tiopronin	9.797E-12	4.779E-11	yes	up	B(ii)
4-methylthiobutyldesulfoglucosinolate	2.999E-5	4.755E-5	yes	up	B(ii)
Quercetin 3-galactosyl-(1->6)-glucoside	6.255E-13	4.272E-12	yes	down	B(ii)
Mycarose	1.794E-11	8.23E-11	yes	up	B(ii)
Indoleacrylic acid	3.947E-19	2.479E-17	yes	up	B(i)
Histidylasparagine	6.706E-10	2.198E-9	yes	up	B(ii)
Hydroxy Tyrosol -Acetate	6.326E-9	1.717E-8	yes	up	B(ii)
N-Jasmonoylisoleucine	3.144E-15	4.42E-14	yes	up	B(ii)
Tyr Gly	3.423E-15	4.715E-14	yes	up	B(i)
Deferiprone	8.089E-15	1.006E-13	yes	up	B(ii)
Glutamylmethionine	4.126E-10	1.41E-9	yes	up	B(ii)
Ile Leu Glu	2.686E-11	1.18E-10	yes	up	B(i)
Leucyl-Alanine	1.05E-7	2.318E-7	yes	up	B(ii)
Pyrroline	2.089E-17	6.504E-16	yes	up	B(ii)
Pentostatin	1.988E-12	1.148E-11	yes	up	B(ii)
Gly Val Phe	5.355E-12	2.76E-11	yes	up	B(i)
Leu Ser Tyr	4.687E-6	8.217E-6	yes	up	B(i)
Benzoquinoneacetic acid	9.346E-13	6.086E-12	yes	up	B(ii)
5-Hydroxypentanoic acid	5.41E-17	1.458E-15	yes	up	B(ii)
His Tyr Ile	0.0242	0.02877	yes	up	B(i)
Inosine	2.784E-9	8.075E-9	yes	up	B(ii)
4-Oxo-5-phosphononorvaline	6.501E-9	1.759E-8	yes	down	B(ii)
Valylhydroxyproline	3.372E-8	8.115E-8	yes	up	B(ii)
(S)-2-Propylpiperidine	9.585E-7	1.828E-6	yes	down	B(ii)
Glu Leu	6.263E-21	7.662E-19	yes	up	B(i)
Ile-Val-Val	1.18E-12	7.482E-12	yes	up	B(ii)
Salidroside	3.188E-8	7.71E-8	yes	down	B(ii)
P-hydroxymexiletine	2.412E-9	7.08E-9	yes	up	B(ii)
Ile Val	7.854E-21	9.261E-19	yes	up	B(i)
Toluene	5.03E-8	1.177E-7	yes	up	B(ii)
Spermine	3.047E-14	3.004E-13	yes	up	B(i)
Mirogabalin	2.417E-11	1.077E-10	yes	down	B(ii)
Paeonol	1.754E-8	4.414E-8	yes	up	B(ii)
Isoleucyl-Threonine	3.588E-10	1.239E-9	yes	up	B(ii)
Caffeic acid 4-O-glucuronide	2.458E-5	3.941E-5	yes	down	B(ii)
Leucyl-Aspartate	1.311E-15	2.126E-14	yes	up	B(ii)
Ile Gln Leu	5.866E-7	1.154E-6	yes	down	B(i)
Deoxypyridinoline	6.908E-7	1.342E-6	yes	down	B(ii)
Cimicifugoside	5.464E-11	2.25E-10	yes	down	B(ii)
Lys Phe Thr	9.841E-8	2.184E-7	yes	down	B(i)
4-p-Coumaroylquinic acid	9.074E-8	2.025E-7	yes	down	B(ii)
6-(2-Hydroxyethoxy)-6-oxohexanoic acid	4.559E-6	8.002E-6	yes	up	B(ii)
2-Methylthiazolidine-4-carboxylic acid	0.02277	0.02712	yes	down	B(ii)
Val His	1.438E-12	8.596E-12	yes	up	B(i)
PE(22:4/0:0)	1.102E-7	2.423E-7	yes	down	B(i)
Oxyphenbutazone	4.703E-7	9.39E-7	yes	up	B(ii)
Morroniside	1.025E-8	2.67E-8	yes	up	B(ii)
D-Gulono-1,4-Lactone	3.385E-15	4.678E-14	yes	up	B(i)
[(2S,3R)-2-Amino-3-hydroxybutanoyl] (2S)-pyrrolidine-2-carboxylate	1.049E-9	3.28E-9	yes	up	B(ii)
Val Val Asp	2.766E-12	1.526E-11	yes	up	B(i)
Blasticidin S	7.9E-9	2.106E-8	yes	up	B(ii)
5-Carboxamidotryptamine	2.237E-6	4.076E-6	yes	up	B(ii)
Leucylleucine	2.133E-15	3.218E-14	yes	up	B(ii)
Cebranopadol	1.349E-5	2.232E-5	yes	up	B(ii)
Pyridoxine (Vitamin B6)	7.061E-12	3.544E-11	yes	up	B(i)
Glu-val-phe	4.171E-9	1.171E-8	yes	up	B(i)
Larotrectinib	1.593E-12	9.42E-12	yes	down	B(ii)
Diaminopimelic acid	1.625E-10	6.046E-10	yes	up	B(ii)
Isobutylidene	1.247E-20	1.345E-18	yes	up	B(ii)
P-Hydroxyl-ethotoin	3.983E-9	1.121E-8	yes	up	B(ii)
9-Oxo-nonanoic acid	1.06E-9	3.31E-9	yes	down	B(ii)
Tyrosylhydroxyproline	2.902E-13	2.201E-12	yes	up	B(ii)
Diminazene	3.053E-11	1.325E-10	yes	up	B(ii)
Baptifoline	3.801E-7	7.693E-7	yes	down	B(ii)
3-deoxy-D-manno-octulosonate	6.898E-19	3.836E-17	yes	down	B(ii)
Succinyladenosine	1.13E-13	9.556E-13	yes	up	B(ii)
3h-Serotonin	1.374E-6	2.571E-6	yes	up	B(ii)
Pro Phe	7.285E-17	1.89E-15	yes	up	B(i)
N6-Methyl-2'-deoxyadenosine	2.756E-11	1.207E-10	yes	up	B(ii)
Phosphovanillin	4.018E-12	2.119E-11	yes	down	B(ii)
S-(Formylmethyl)glutathione	1.463E-6	2.729E-6	yes	down	B(ii)
7-Methylinosine	4.312E-11	1.812E-10	yes	up	B(ii)
Leu Arg	6.119E-16	1.13E-14	yes	up	B(i)
6-Hydroxydec-7-enedioylcarnitine	1.954E-8	4.885E-8	yes	up	B(ii)
Beta-D-Glucosamine	7.03E-11	2.826E-10	yes	up	B(ii)
Metoprolol	5.701E-8	1.321E-7	yes	up	B(ii)
Threonylhydroxyproline	1.879E-10	6.893E-10	yes	up	B(ii)
H-D-Tyr-val-gly-OH	9.529E-8	2.119E-7	yes	up	B(ii)
Nigrosporapyrone D	4.373E-7	8.778E-7	yes	down	B(i)
Paliperidone	2.299E-5	3.701E-5	yes	down	B(ii)
Coumarin	4.496E-7	8.999E-7	yes	up	B(i)
Ile Gly	2.743E-19	1.797E-17	yes	up	B(i)
(E)-8-(2-(4-(Diphenylamino)benzylidene)hydrazinyl)-N-hydroxy-8-oxooctanamide	9.879E-8	2.191E-7	yes	up	B(ii)
Ile Ile	3.441E-19	2.189E-17	yes	up	B(i)
2-Hydroxycinnamic acid	1.566E-10	5.847E-10	yes	up	B(i)
Kaempferol-3-O-Glucoside	3.688E-7	7.478E-7	yes	down	B(i)
Pro Leu Ser	2.229E-12	1.261E-11	yes	up	B(i)
Protocatechuic Acid	1.512E-16	3.523E-15	yes	up	B(i)
Isochorismate	3.015E-10	1.059E-9	yes	up	B(ii)
P-Anisic Acid	6.915E-11	2.782E-10	yes	up	B(i)
O-Succinyl-L-homoserine	2.058E-17	6.431E-16	yes	up	B(ii)
S-Allylcysteine	4.222E-13	3.043E-12	yes	down	B(ii)
Isoleucyl-Valine	1.814E-13	1.444E-12	yes	up	B(ii)
Glu Trp	3.18E-13	2.381E-12	yes	up	B(i)
Gamma-Glutamylvaline	6.272E-11	2.544E-10	yes	up	B(ii)
Abeado	2.503E-11	1.11E-10	yes	up	B(ii)
8-Hydroxyacyclovir	1.42E-9	4.345E-9	yes	down	B(ii)
N-alpha-Acetyl-L-lysine	4.107E-16	8.124E-15	yes	up	B(ii)
Leu Asp	6.48E-18	2.459E-16	yes	up	B(i)
Quinoline-4-carboxylic acid	3.099E-9	8.912E-9	yes	down	B(ii)
(S)-2,3-Dihydro-6-hydroxy-5-(hydroxyacetyl)-2-isopropenylbenzofuran	1.296E-6	2.428E-6	yes	down	B(ii)
Kaempferol 3-O-Sophoroside	1.408E-10	5.308E-10	yes	down	B(i)
Val Arg	1.283E-15	2.089E-14	yes	up	B(i)
Pantetheine	1.778E-10	6.58E-10	yes	down	B(ii)
2-(Octadecyloxy)ethanol	3.523E-9	1.001E-8	yes	down	B(ii)
4-Hydroxy-5-(phenyl)-valeric acid-O-glucuronide	1.486E-7	3.205E-7	yes	down	B(ii)
4-Methylthiazole	8.584E-14	7.481E-13	yes	up	B(ii)
Val Ile Val	3.375E-11	1.451E-10	yes	up	B(i)
D-Malic acid p-coumarate	1.802E-13	1.441E-12	yes	down	B(ii)
Glutarimide	4.912E-12	2.552E-11	yes	up	B(ii)
Acebutolol	4.871E-8	1.143E-7	yes	down	B(ii)
Thr Val Ile	5.252E-13	3.671E-12	yes	up	B(i)
L-Pyridosine	7.727E-18	2.824E-16	yes	up	B(ii)
Mesaconic Acid	5.021E-16	9.569E-15	yes	up	B(i)
Ciliatine	4.278E-7	8.597E-7	yes	down	B(ii)
Acetyl-DL-Leucine	5.467E-16	1.031E-14	yes	up	B(i)
N-Acetylglutamine	5.277E-13	3.686E-12	yes	up	B(ii)
Galantamine	7.756E-9	2.071E-8	yes	up	B(ii)
Leu Val Asp	4.638E-18	1.875E-16	yes	up	B(i)
1-Aminocyclopropanecarboxylic acid	1.791E-10	6.621E-10	yes	up	B(ii)
9-(4-Fluoro-3-(hydroxymethyl)butyl)guanine	1.904E-10	6.976E-10	yes	down	B(ii)
Allysine	2.828E-9	8.195E-9	yes	up	B(ii)
L-(+)-Arginine	6.733E-17	1.756E-15	yes	up	B(i)
Trans-p-Feruloyl-beta-D-glucopyranoside	4.531E-6	7.956E-6	yes	down	B(ii)
Erinapyrone A	2.029E-10	7.394E-10	yes	up	B(ii)
Leucyl-Methionine	2.227E-12	1.26E-11	yes	up	B(ii)
Methyltrienolone	1.884E-9	5.654E-9	yes	up	B(ii)
Oxidized glutathione	1.837E-11	8.384E-11	yes	down	B(ii)
Glutamylleucine	1.347E-16	3.184E-15	yes	up	B(ii)
3'-Deoxythymidine	4.736E-16	9.196E-15	yes	up	B(ii)
3-dehydroshikimate	2.19E-12	1.245E-11	yes	down	B(ii)
Quercetin	0.0001414	0.0002083	yes	up	B(i)
Malic Acid	1.897E-8	4.748E-8	yes	down	B(i)
Ala Ile Arg	2.142E-8	5.316E-8	yes	up	B(i)
Thr Val Val	4.176E-15	5.612E-14	yes	up	B(i)
Betaxolol	4.446E-14	4.222E-13	yes	up	B(ii)
N(2)-phenylacetyl-L-glutaminate	3.115E-14	3.058E-13	yes	up	B(ii)
Amastatin	1.724E-7	3.677E-7	yes	down	B(ii)
Pantothenic Acid	3.946E-16	7.895E-15	yes	up	B(i)
Cis-Melilotoside	1.529E-10	5.731E-10	yes	down	B(ii)
Castanospermine	1.366E-11	6.456E-11	yes	up	B(i)
1-[(5-Amino-5-carboxypentyl)amino]-1-deoxyfructose	2.513E-9	7.353E-9	yes	up	B(ii)
Leucyl-Valine	6.616E-14	5.933E-13	yes	up	B(ii)
Acrylamide-sodium acrylate resin	4.543E-17	1.259E-15	yes	up	B(ii)
Isoferulic Acid	5.67E-9	1.555E-8	yes	up	B(i)
L-Tyrosine	1.825E-11	8.342E-11	yes	up	B(i)
Leu Pro Ala	1.268E-16	3.023E-15	yes	up	B(i)
Grotan	3.102E-13	2.335E-12	yes	up	B(ii)
3,5-Dinitrosalicylic Acid	1.137E-6	2.147E-6	yes	up	B(i)
2-Phenyl-1,3-propanediol monocarbamate	3.619E-18	1.524E-16	yes	up	B(ii)
Thalidomide	9.774E-14	8.392E-13	yes	down	B(ii)
Midodrine	6.848E-14	6.105E-13	yes	up	B(ii)
Dehydrosoyasaponin I	3.824E-10	1.313E-9	yes	down	B(ii)
Nateglinide	1.312E-10	4.981E-10	yes	up	B(ii)
L-Pipecolic acid	3.251E-18	1.396E-16	yes	up	B(i)
Leu Val Tyr	6.421E-13	4.365E-12	yes	up	B(i)
3-Methylcrotonylglycine	0.02245	0.02676	yes	up	B(ii)
Ile Phe Ala	3.265E-6	5.825E-6	yes	down	B(i)
4-[3,4,5-Trihydroxy-6-(hydroxymethyl)oxan-2-yl]oxybenzaldehyde	8.894E-11	3.494E-10	yes	up	B(ii)
2-Aminohexanedioic Acid	4.129E-13	2.986E-12	yes	up	B(i)
Foliandrin	3.451E-12	1.854E-11	yes	up	B(ii)
Methyl 3-[(2-nitrobenzoyl)amino]benzoate	1.911E-9	5.725E-9	yes	up	B(i)
Leu Glu	2.59E-17	7.871E-16	yes	up	B(i)
N2-(2-Carboxymethyl-2-hydroxysuccinoyl)arginine	1.331E-8	3.418E-8	yes	down	B(ii)
L-Tryptophane	5.954E-7	1.17E-6	yes	down	B(i)
4-(Phosphonomethyl)piperidine-2-carboxylic acid	2.875E-5	4.569E-5	yes	up	B(ii)
Tyrosyl-Aspartate	0.0001055	0.0001574	yes	up	B(ii)
4-(Methylnitrosamino)-1-(3-pyridyl)-1-butanol glucuronide	2.674E-8	6.536E-8	yes	up	B(ii)
Chlorogenoquinone	5.443E-6	9.46E-6	yes	up	B(ii)
1,5-Naphthalenediamine	9.504E-15	1.147E-13	yes	down	B(i)
Thr Leu	5.408E-16	1.022E-14	yes	up	B(i)
N-Acetylleucine	6.877E-16	1.234E-14	yes	up	B(i)
Val Ala Val	3.456E-13	2.566E-12	yes	up	B(i)
Trilostane	4.56E-5	7.065E-5	yes	up	B(ii)
Epsilon-(gamma-Glutamyl)-L-lysine	2.124E-9	6.317E-9	yes	up	B(ii)
Gly Glu Leu	6.875E-9	1.852E-8	yes	up	B(i)
Undulatoside A	2.133E-6	3.895E-6	yes	up	B(i)
Tropolone	2.108E-5	3.409E-5	yes	up	B(ii)
Phe Gln	5.685E-13	3.931E-12	yes	up	B(i)
Actinonin	6.712E-9	1.813E-8	yes	down	B(ii)
Asn Ile Asp	1.825E-8	4.581E-8	yes	down	B(i)
DG(20:4(6Z,8E,10E,14Z)-2OH(5S,12R)/2:0/0:0)	1.718E-6	3.173E-6	yes	down	B(ii)
Phlorisobutyrophenone	1.536E-11	7.194E-11	yes	up	B(ii)
Aspartame	7.673E-17	1.978E-15	yes	up	B(ii)
4-Hydroxystyrene	1.507E-14	1.613E-13	yes	up	B(ii)
Lys Val Leu	7.299E-14	6.474E-13	yes	up	B(i)
Cocculine	4.865E-8	1.142E-7	yes	up	B(ii)
Thr Val Phe	1.608E-11	7.439E-11	yes	up	B(i)
Niacinamide	1.202E-15	1.984E-14	yes	down	B(i)
Val-pro-pro	0.0009773	0.001316	yes	up	B(ii)
Fagomine	7.328E-12	3.665E-11	yes	up	B(ii)
Ganetespib	1.853E-16	4.22E-15	yes	up	B(ii)
Etimizol	5.364E-6	9.327E-6	yes	down	B(ii)
Integerrimine	6.439E-13	4.373E-12	yes	up	B(ii)
Trp Gln	3.875E-10	1.329E-9	yes	up	B(i)
Ser Leu Ile	1.272E-13	1.054E-12	yes	up	B(i)
Modrefen	2.26E-10	8.156E-10	yes	up	B(ii)
Epicillin	3.953E-12	2.092E-11	yes	up	B(ii)
Porphobilinogen	6.05E-20	5.047E-18	yes	up	B(ii)
Leu Lys	2.308E-14	2.346E-13	yes	up	B(i)
Aspartic Acid	2.093E-10	7.608E-10	yes	up	B(i)
Phenylbutyrylglutamine	0.002437	0.003165	yes	up	B(ii)
Ile Val Val	3.543E-15	4.864E-14	yes	up	B(i)
3,4-dihydroxyphenylpyruvate	2.738E-20	2.66E-18	yes	down	B(ii)
Atrolactic acid	2.179E-19	1.517E-17	yes	up	B(i)
L-Cys-Gly	1.003E-11	4.878E-11	yes	down	B(i)
3,4-Dihydro-2H-1-benzopyran-2-one	9.952E-12	4.846E-11	yes	up	B(ii)
ALA-ILE	9.101E-19	4.907E-17	yes	up	B(i)
Alanylhydroxyproline	8.933E-5	0.0001345	yes	down	B(ii)
Ala Ala Ile	3.016E-12	1.645E-11	yes	up	B(i)
Pro Glu Leu	3.889E-12	2.061E-11	yes	up	B(i)
Alpha-D-Glucose	6.322E-16	1.153E-14	yes	up	B(i)
3-Formyl-6-hydroxyindole	6.137E-11	2.497E-10	yes	up	B(ii)
Merbarone	9.806E-15	1.177E-13	yes	up	B(ii)
L-Aspartic Acid	2.665E-15	3.864E-14	yes	up	B(i)
Thr Gly Ile	4.961E-10	1.668E-9	yes	up	B(i)
Val Ala Phe Asp	8.513E-8	1.91E-7	yes	down	B(i)
N4-Acetylaminobutanal	3.766E-12	2.005E-11	yes	up	B(ii)
Erythro-4-hydroxy-L-glutamate(1-)	1.927E-5	3.131E-5	yes	up	B(ii)
Leu Val Asn	5.236E-7	1.038E-6	yes	up	B(i)
Asp Leu Arg	4.88E-10	1.643E-9	yes	down	B(i)
Clidinium	1.399E-9	4.289E-9	yes	up	B(ii)
His Leu	3.537E-11	1.514E-10	yes	up	B(i)
Vigabatrin	5.031E-15	6.621E-14	yes	up	B(ii)
Pyroglutamic Acid	1.44E-9	4.405E-9	yes	up	B(i)
Ile Ala Ile	1.136E-13	9.593E-13	yes	up	B(i)
(4Z)-dec-4-enedioylcarnitine	0.0007146	0.0009766	yes	up	B(ii)
Leucyl-Tyrosine	1.255E-12	7.874E-12	yes	up	B(ii)
N-Acetyl-DL-Leucine	1.353E-12	8.163E-12	yes	up	B(i)
2-Hydroxybutyric Acid	6.407E-12	3.252E-11	yes	up	B(i)
CYCLOLEUCINE	1.95E-16	4.355E-15	yes	up	B(i)
Pro Thr Leu	4.9E-15	6.486E-14	yes	up	B(i)
Gln Phe Leu	2.855E-6	5.136E-6	yes	down	B(i)
Thr Ala Phe	3.167E-6	5.662E-6	yes	up	B(i)
Thr Leu Gly	3.34E-15	4.648E-14	yes	up	B(i)
N-Acetyl-L-Glutamic Acid	1.253E-13	1.038E-12	yes	up	B(i)
(S)-3-Methylthiohexyl acetate	0.0006472	0.0008876	yes	up	B(ii)
Trans-Cinnamic acid	6.325E-21	7.662E-19	yes	up	B(ii)
Furegrelate	4.249E-9	1.19E-8	yes	down	B(ii)
D-Pantothenic acid	4.742E-16	9.196E-15	yes	up	B(i)
Valylproline	1.115E-11	5.354E-11	yes	up	B(ii)
D-(+)-dihydrocarvone	2.668E-9	7.778E-9	yes	up	B(ii)
3-[1-(benzenesulfonyl)pyrrolidin-3-yl]-5-cyclopropyl-1,2,4-oxadiazole	1.624E-15	2.546E-14	yes	up	B(i)
Indoleacetaldehyde	1.872E-6	3.444E-6	yes	down	B(ii)
Domoic acid	1.636E-11	7.562E-11	yes	up	B(ii)
Ile Pro Tyr	8.906E-7	1.707E-6	yes	down	B(i)
Leu Leu	1.377E-14	1.488E-13	yes	up	B(i)
Gly Lys Leu	5.916E-7	1.163E-6	yes	down	B(i)
Didanosine	3.368E-7	6.87E-7	yes	down	B(i)
Gentamicin C	4.772E-5	7.37E-5	yes	down	B(ii)
Val Tyr	1.303E-19	9.85E-18	yes	up	B(i)
Ureidoisobutyric acid	2.033E-10	7.409E-10	yes	down	B(ii)
L-Tryptophan	1.247E-11	5.934E-11	yes	down	B(i)
Beta-tyvelose	6.861E-16	1.234E-14	yes	up	B(ii)
Leu Val Gly	5.289E-17	1.434E-15	yes	up	B(i)
Isopropyl beta-D-glucoside	0.01726	0.0208	yes	up	B(ii)
Benzaldehyde	2.64E-15	3.839E-14	yes	up	B(ii)
Asp Pro Val	8.733E-7	1.677E-6	yes	up	B(i)
2-O-Galloylgalactaric acid	8.139E-14	7.133E-13	yes	down	B(ii)
Ketorolac	4.44E-12	2.325E-11	yes	up	B(ii)
2,3-Dihydroxybenzoic acid	1.169E-14	1.285E-13	yes	up	B(i)
DIMP	1.004E-13	8.595E-13	yes	down	B(ii)
Val Val	3.07E-17	9.14E-16	yes	up	B(i)
Ile Gly Ile	1.055E-12	6.765E-12	yes	up	B(i)
2-[(4,7-dimethyl-1,3-benzothiazol-2-yl)-methylamino]acetic acid	1.874E-10	6.879E-10	yes	up	B(i)
