# Supplementary material for: Microbial communities and metabolome profiles of fermented Chinese mustard greens from diverse regions in Guangdong province, China
Source: Front Microbiol. 2026 Mar 17;17:1764488. doi: 10.3389/fmicb.2026.1764488 (PMC13036155; doi:10.3389/fmicb.2026.1764488)
Supplement: Supplementary file 4 [file Table_4.xlsx]

## Sheet: Inter group Differences Details
Details of Metabolites Differences between SG VS ZS Groups
Metabolite	P_value	FDR	Significant	Regulate	level
Patuletin 3-(2''-apiosyl-[2'''-feruloylgentiobioside])	6.463E-28	2.858E-24	yes	down	B(ii)
Pseudouridine	8.27E-18	2.914E-16	yes	up	B(i)
Thalidomide	1.349E-14	1.76E-13	yes	up	B(ii)
(+)-Bornyl diphosphate	2.685E-11	1.534E-10	yes	up	B(ii)
Kaempferol 3-O-sinapoyl-sophoroside 7-O-glucoside	2.162E-23	6.372E-21	yes	down	B(ii)
5-Caffeoylquinic acid	1.788E-12	1.322E-11	yes	down	B(ii)
Lisofylline	1.664E-18	7.588E-17	yes	up	B(ii)
Sweroside	3.27E-21	3.804E-19	yes	up	B(ii)
L-Cysteine, N-acetyl-, ethyl ester	8.574E-18	2.986E-16	yes	up	B(ii)
Phe Ile	2.028E-15	3.315E-14	yes	up	B(i)
2-Hydroxy-3-morpholinopropanesulfonic Acid	2.266E-17	6.701E-16	yes	up	B(ii)
S-Phenylmercapturic acid	1.008E-14	1.35E-13	yes	up	B(ii)
Quercetin 3-O-rhamnoside	4.757E-8	1.322E-7	yes	down	B(ii)
3-hydroxyquinidine	2.181E-12	1.581E-11	yes	down	B(ii)
Leu Phe	2.419E-12	1.738E-11	yes	up	B(i)
Diclofenac	1.07E-22	2.201E-20	yes	down	B(ii)
N-Valylphenylalanine	1.32E-24	8.76E-22	yes	up	B(i)
Isoleucyl-Methionine	3.761E-10	1.656E-9	yes	up	B(ii)
Mecoprop	1.487E-12	1.121E-11	yes	up	B(ii)
Enoxacin	6.245E-17	1.615E-15	yes	up	B(ii)
1-[7-(dimethylamino)-3,5-dihydro-2H-1,4-benzoxazepin-4-yl]-3-methoxypropan-1-one	2.38E-9	8.45E-9	yes	up	B(i)
2-(5'-methylthio)pentylmalate	2.442E-23	6.749E-21	yes	up	B(ii)
Phenethylamine glucuronide	6.536E-7	1.517E-6	yes	up	B(ii)
Monotropein	1.938E-19	1.251E-17	yes	down	B(ii)
Coumarin	1.934E-7	4.851E-7	yes	up	B(i)
4-Hydroxy-5-(phenyl)-valeric acid-O-sulphate	3.254E-24	1.598E-21	yes	down	B(ii)
Helipyrone	1.773E-8	5.316E-8	yes	up	B(ii)
Pelargonidin 3-O-[b-D-Glucopyranosyl-(1->2)-[4-hydroxy-3-methoxy-(E)-cinnamoyl-(->6)]-b-D-glucopyranoside] 5-O-(6-O-malonyl-b-D-glucopyranoside)	3.394E-22	5.457E-20	yes	down	B(ii)
Petunidin 3-glucoside	1.516E-17	4.805E-16	yes	down	B(i)
1,6-anhydro-N-acetyl-beta-muramate	7.696E-9	2.463E-8	yes	up	B(ii)
Salidroside	4.664E-9	1.564E-8	yes	up	B(ii)
4-Coumaroylputrescine	1.879E-23	5.73E-21	yes	up	B(ii)
Cyclamic acid	5.201E-21	5.856E-19	yes	up	B(ii)
Ascorbigen	1.243E-12	9.563E-12	yes	down	B(ii)
5-p-Coumaroylquinic acid	6.541E-24	2.892E-21	yes	down	B(ii)
Cyclocalopin D	2.244E-22	3.891E-20	yes	down	B(ii)
Deoxynivalenol 3-Glucuronide	5.861E-20	4.468E-18	yes	down	B(i)
Threonylisoleucine	1.333E-11	8.138E-11	yes	up	B(ii)
Uridine	7.8E-12	4.98E-11	yes	up	B(i)
Isobutylidene	4.419E-12	2.992E-11	yes	up	B(ii)
Hymenoxon	0.0001679	0.0002895	yes	down	B(ii)
Thiosulfate	1.764E-8	5.296E-8	yes	up	B(ii)
Cytidine	2.355E-15	3.759E-14	yes	up	B(i)
Quercetin 3-(6''''-p-coumarylsophorotrioside)	1.922E-22	3.399E-20	yes	down	B(ii)
Isorhamnetin 3-O-Galactoside	9.127E-19	4.665E-17	yes	down	B(i)
L-Leucyl-L-Alanine	5.044E-9	1.68E-8	yes	up	B(i)
2-Hydroxycampholonic acid	1.115E-6	2.515E-6	yes	up	B(ii)
Plantaginin	5.636E-20	4.334E-18	yes	down	B(i)
4-(cyclopropylsulfamoyl)-N-pyridin-3-ylbenzamide	1.469E-6	3.26E-6	yes	up	B(i)
4'-Thiothymidine	0.0003676	0.0006083	yes	up	B(ii)
L-4-Hydroxyglutamate semialdehyde	5.182E-12	3.44E-11	yes	up	B(ii)
Dibekacin	1.951E-13	1.886E-12	yes	up	B(ii)
(Z)-3-Methyl-2-(2-pentenyl)-2-cyclopenten-1-one	2.97E-11	1.68E-10	yes	up	B(ii)
Leu-leu-tyr	2.618E-7	6.442E-7	yes	up	B(i)
Deoxyadenosine	4.622E-6	9.633E-6	yes	up	B(i)
3-Carboxypropyl trimethylammonium	1.665E-18	7.588E-17	yes	down	B(i)
2'-O-Methyladenosine	8.822E-16	1.586E-14	yes	up	B(i)
Isoleucine glutamate	1.523E-21	2.041E-19	yes	down	B(ii)
4-Methyl-5-Thiazoleethanol	4.581E-23	1.125E-20	yes	up	B(i)
2,4-Bis(methylthio)butyric acid	1.013E-13	1.049E-12	yes	up	B(ii)
Noreugenin	1.981E-14	2.492E-13	yes	down	B(ii)
Flutriafol	2.31E-7	5.738E-7	yes	up	B(i)
Fludrocortisone acetate	1.697E-6	3.724E-6	yes	down	B(ii)
His Val Ile	0.001779	0.002715	yes	down	B(i)
Valylisoleucine	1.661E-13	1.638E-12	yes	up	B(ii)
Glucose lactate glutamate	8.046E-7	1.843E-6	yes	up	B(ii)
Hydroxydeoxyguanosine	2.788E-13	2.547E-12	yes	up	B(ii)
Glutamylleucine	1.061E-9	4.009E-9	yes	up	B(ii)
P-coumaroyltriacetate	1.593E-10	7.666E-10	yes	up	B(ii)
7,8-diaminopelargonate	8.614E-23	1.953E-20	yes	down	B(ii)
Cyromazine	5.622E-15	8.084E-14	yes	up	B(i)
Asp Phe Leu	1.771E-8	5.312E-8	yes	down	B(i)
Val Ile	6.164E-16	1.152E-14	yes	up	B(i)
Benzoic Acid	3.35E-8	9.58E-8	yes	up	B(i)
L-Histidine	2.186E-13	2.077E-12	yes	up	B(i)
3-Feruloylquinic acid	1.318E-12	1.009E-11	yes	down	B(ii)
Dihydroactinidiolide	9.638E-9	3.029E-8	yes	up	B(i)
Kaempferol-3-O-Glucoside	6.593E-20	4.941E-18	yes	down	B(i)
(2-Pyridin-3-ylpyrrolidin-1-yl)methanol	4.486E-11	2.437E-10	yes	up	B(ii)
9,10-Dihydro-10-(1-methyl-4-piperidylidene)-9-anthrol	5.474E-5	9.974E-5	yes	up	B(i)
Phe Phe	5.693E-21	6.14E-19	yes	up	B(i)
4-methylthiobutyldesulfoglucosinolate	6.036E-8	1.651E-7	yes	down	B(ii)
Kaempferol-3-Glucoside	6.854E-22	1.027E-19	yes	down	B(i)
Dulcitol	3.237E-16	6.433E-15	yes	down	B(i)
2-Propylglutaric acid	8.074E-8	2.158E-7	yes	up	B(ii)
Val-pro-pro	4.079E-7	9.744E-7	yes	down	B(ii)
Tyr Phe	2.231E-20	1.934E-18	yes	up	B(i)
APC	1.737E-13	1.705E-12	yes	up	B(ii)
6|A-Hydroxy-7|A-(thiomethyl)spirolactone	2.701E-5	5.114E-5	yes	down	B(ii)
ALANYL-dl-PHENYLALANINE	1.453E-16	3.245E-15	yes	up	B(i)
Oxonic Acid	6.705E-8	1.817E-7	yes	down	B(ii)
Phe Thr	9.485E-8	2.507E-7	yes	up	B(i)
Pyrano(2,3-c)pyrazol-6(2H)-one, 3,4-dimethyl-2-(2-thienylmethyl)-	2.513E-20	2.137E-18	yes	up	B(ii)
Galactosylhydroxylysine	0.001221	0.001896	yes	up	B(ii)
S-(Formylmethyl)glutathione	4.019E-14	4.628E-13	yes	down	B(ii)
3,4-Methylenedioxybenzaldehyde	2.912E-10	1.311E-9	yes	down	B(ii)
Ser Phe	1.797E-10	8.54E-10	yes	up	B(i)
[1-(tert-butylcarbamoyl)piperidin-4-yl] acetate	2.375E-19	1.419E-17	yes	down	B(i)
4-Mercapto-ethyl-pyridine	1.427E-14	1.853E-13	yes	up	B(ii)
Niflumic Acid	3.614E-14	4.199E-13	yes	down	B(ii)
Merafloxacin	2.661E-9	9.353E-9	yes	up	B(ii)
Didanosine	7.77E-13	6.277E-12	yes	down	B(i)
N-Allylglycine	5.72E-17	1.488E-15	yes	up	B(ii)
4-Trimethylammoniobutanoic Acid	1.78E-22	3.221E-20	yes	down	B(i)
Leu Ile	6.523E-17	1.678E-15	yes	up	B(i)
Isoleucyl-Aspartate	3.985E-19	2.245E-17	yes	up	B(ii)
Val Phe Asp	4.35E-13	3.781E-12	yes	up	B(i)
Ile Ile	7.369E-12	4.729E-11	yes	up	B(i)
Ile Leu Glu	1.642E-7	4.174E-7	yes	up	B(i)
2-Methylthiazolidine-4-carboxylic acid	0.0002352	0.0003989	yes	up	B(ii)
JWH 073 7-hydroxyindole metabolite-d7	3.809E-8	1.077E-7	yes	down	B(i)
Val Val	4.682E-15	6.923E-14	yes	up	B(i)
N-alpha-Acetyl-L-lysine	1.994E-8	5.938E-8	yes	up	B(ii)
5-Isoxazoleacetic acid, 4,5-dihydro-3-(4-hydroxyphenyl)-, methyl ester	2.493E-11	1.433E-10	yes	up	B(ii)
3'-O-Methylinosine	1.186E-10	5.859E-10	yes	down	B(i)
Diketogulonic acid	4.521E-18	1.723E-16	yes	up	B(ii)
Ser Leu	2.698E-14	3.251E-13	yes	up	B(i)
Isopropyl beta-D-glucoside	4.961E-10	2.065E-9	yes	down	B(ii)
Leonurine	2.508E-13	2.334E-12	yes	up	B(ii)
Nirvanol	9.268E-7	2.108E-6	yes	down	B(ii)
Eugenin	1.998E-13	1.916E-12	yes	down	B(ii)
Pipecolic acid	1.88E-13	1.833E-12	yes	up	B(ii)
Methohexital	1.847E-9	6.666E-9	yes	up	B(i)
Corchoionol C 9-glucoside	0.0009555	0.001506	yes	up	B(i)
1-Pyrroline-5-carboxylic acid	1.093E-10	5.434E-10	yes	up	B(ii)
Luteolin	1.142E-15	1.992E-14	yes	down	B(i)
2,8-Quinolinediol	5.268E-15	7.612E-14	yes	down	B(ii)
5-Formiminotetrahydrofolic acid	1.915E-18	8.424E-17	yes	up	B(ii)
Imazamox	3.576E-17	9.882E-16	yes	up	B(ii)
Estetrol	0.001343	0.002077	yes	down	B(ii)
3-Methyldioxyindole	5.826E-17	1.511E-15	yes	up	B(ii)
Tiopronin	9.452E-15	1.284E-13	yes	down	B(ii)
D-Sorbitol	2.733E-17	7.846E-16	yes	down	B(i)
2H-Pyran-2-one, tetrahydro-4-hydroxy-4-methyl-, (R)-	3.296E-11	1.84E-10	yes	down	B(ii)
Leu Glu	9.233E-10	3.53E-9	yes	up	B(i)
(3b,16a,20R)-3,16,20,22,25-Pentahydroxy-5-cucurbiten-11-one 3-[rhamnosyl-(1->4)-[glucosyl-(1->6)]-glucoside]	0.001385	0.002135	yes	down	B(ii)
Feruloylquinic Acid	1.341E-17	4.358E-16	yes	down	B(i)
Tryptophyl-Serine	7.641E-17	1.925E-15	yes	up	B(ii)
Phenylalanylhydroxyproline	0.002793	0.004161	yes	down	B(ii)
Tryptophyl-Aspartate	5.895E-10	2.34E-9	yes	up	B(ii)
Phenylalanylthreonine	3.637E-18	1.469E-16	yes	up	B(ii)
Melamine	1.487E-16	3.303E-15	yes	up	B(i)
Camonagrel	1.421E-9	5.24E-9	yes	down	B(ii)
Penicillin K	8.173E-8	2.181E-7	yes	up	B(ii)
Guanosine	2.619E-19	1.523E-17	yes	up	B(i)
3-O-Feruloylquinic acid	2.374E-8	6.967E-8	yes	down	B(i)
2,4-Hexadien-1-ol	5.14E-8	1.423E-7	yes	down	B(ii)
Thr Leu	9.64E-13	7.598E-12	yes	up	B(i)
Val Val Glu	1.703E-8	5.135E-8	yes	up	B(i)
(R)-1-Methylpiperidine-2-carboxylic acid	7.561E-17	1.917E-15	yes	down	B(ii)
Arillatose B	2.972E-7	7.251E-7	yes	down	B(i)
Val Phe	6.384E-15	9.047E-14	yes	up	B(i)
Ala-Leu	6.614E-11	3.453E-10	yes	up	B(i)
Alpha-Hydroxy-N-desmethyltamoxifen	0.0003831	0.0006324	yes	up	B(ii)
Isoleucyl-Tryptophan	2.178E-10	1.012E-9	yes	up	B(ii)
Integerrimine	6.316E-8	1.722E-7	yes	up	B(ii)
Glycyl-L-Tyrosine	1.02E-10	5.116E-10	yes	down	B(i)
Arg Phe	4.618E-8	1.288E-7	yes	up	B(i)
Semilepidinoside B	2.617E-19	1.523E-17	yes	down	B(ii)
Isoxazolyl penicillin	0.007167	0.01016	yes	down	B(ii)
7-Amino-4-methylcoumarin	1.121E-15	1.96E-14	yes	up	B(ii)
Gamma-Fagarine	1.006E-18	5.026E-17	yes	down	B(ii)
Cytosine deoxyribonucleoside	4.227E-11	2.312E-10	yes	down	B(ii)
5-Hydroxy-L-tryptophan	1.02E-8	3.193E-8	yes	down	B(ii)
Gly Ile Asp	5.086E-5	9.302E-5	yes	down	B(i)
3-(3,4-Dihydroxyphenyl)lactic acid	5.43E-11	2.879E-10	yes	up	B(ii)
Histidylleucine	0.02407	0.03206	yes	up	B(ii)
L-Iditol	8.933E-15	1.225E-13	yes	down	B(i)
His Tyr Ile	0.005321	0.007674	yes	down	B(i)
Acetamide, N-[4-[(2-pyridinylamino)sulfonyl]phenyl]-	2.43E-8	7.124E-8	yes	down	B(ii)
2-n-Propyl-4-oxopentanoic acid	7.368E-12	4.729E-11	yes	down	B(ii)
Asparaginyl-Proline	4.032E-17	1.084E-15	yes	up	B(ii)
Milrinone	2.431E-9	8.627E-9	yes	down	B(ii)
Threonylhydroxyproline	8.391E-13	6.703E-12	yes	up	B(ii)
Tryptophyl-Isoleucine	4.085E-18	1.62E-16	yes	up	B(ii)
DL-Ornithino-L-alanine	1.298E-7	3.346E-7	yes	down	B(ii)
Caffeic acid 4-O-glucuronide	2.36E-11	1.368E-10	yes	down	B(ii)
1-O-Sinapoyl-Beta-D-Glucose	7.859E-15	1.094E-13	yes	down	B(i)
Furanodienone	2.177E-15	3.513E-14	yes	up	B(ii)
Lys Val Leu	1.361E-10	6.631E-10	yes	up	B(i)
Nona-3,5,7-trienoylcarnitine	7.622E-12	4.888E-11	yes	down	B(ii)
Glu Ile Phe	1.438E-8	4.386E-8	yes	up	B(i)
2-Phenyl-1,3-propanediol monocarbamate	4.658E-11	2.515E-10	yes	up	B(ii)
Kinetensin 1-3	2.596E-17	7.503E-16	yes	up	B(ii)
Felbamate	6.924E-8	1.871E-7	yes	down	B(ii)
Mevalonic acid	2.585E-10	1.178E-9	yes	down	B(ii)
Phenylalanyltyrosine	1.752E-11	1.043E-10	yes	up	B(ii)
Butane-1,1-diamine	1.259E-7	3.254E-7	yes	down	B(ii)
RESAZURIN	1.89E-6	4.113E-6	yes	up	B(ii)
Putrescine	1.801E-11	1.07E-10	yes	down	B(i)
Benzodiazepine	1.569E-11	9.442E-11	yes	down	B(ii)
Undulatoside A	2.38E-9	8.45E-9	yes	down	B(i)
Tsangane L 3-glucoside	4.012E-10	1.742E-9	yes	up	B(ii)
Val Ile Val	8.646E-13	6.888E-12	yes	up	B(i)
Glutaminylleucine	1.575E-8	4.774E-8	yes	down	B(ii)
Glu Leu	1.276E-13	1.284E-12	yes	up	B(i)
Butofilolol	7.731E-7	1.779E-6	yes	down	B(ii)
Lys Gly Phe	6.097E-14	6.79E-13	yes	down	B(i)
2,4-Dinitroanisole	1.747E-10	8.319E-10	yes	down	B(ii)
Pantothenate	4.567E-10	1.917E-9	yes	down	B(i)
1,4-Cyclohexanedione	1.205E-10	5.945E-10	yes	up	B(i)
METHYL 4-FORMYLBENZOATE	4.949E-8	1.372E-7	yes	down	B(ii)
D-Pinitol	3.108E-16	6.219E-15	yes	up	B(ii)
Supercinnamaldehyde	1.88E-15	3.132E-14	yes	up	B(i)
5-(3-(4-(2-(4-Fluorophenyl)ethoxy)phenyl)propyl)furan-2-carboxylic acid	4.116E-15	6.212E-14	yes	down	B(ii)
Carthamone	1.321E-7	3.404E-7	yes	down	B(ii)
Ile Leu Gln	1.392E-7	3.578E-7	yes	up	B(i)
Ile Val Phe	7.97E-11	4.079E-10	yes	up	B(i)
Dodec-9-enedioylcarnitine	4.338E-13	3.775E-12	yes	up	B(ii)
5'-Deoxyadenosine	5.501E-10	2.194E-9	yes	down	B(ii)
Ile Ala Ile	1.74E-7	4.398E-7	yes	up	B(i)
Valylglutamine	1.243E-10	6.111E-10	yes	up	B(ii)
P-Hydroxyphenylethylbiguanide	9.807E-16	1.741E-14	yes	down	B(ii)
Erythromycin A enol ether	9.192E-10	3.516E-9	yes	up	B(ii)
Midodrine	1.456E-12	1.101E-11	yes	up	B(ii)
2-METHOXYRESORCINOL	8.312E-8	2.217E-7	yes	down	B(i)
4-Amino-1-[5-(hydroxymethyl)oxolan-2-yl]pyrimidin-2-one	3.741E-6	7.858E-6	yes	up	B(ii)
D-Psicose	1.323E-18	6.188E-17	yes	up	B(ii)
Val Trp	1.588E-21	2.095E-19	yes	up	B(i)
DHBOA-Glc	1.275E-19	8.737E-18	yes	down	B(ii)
Isoleucyl-Glutamine	8.983E-13	7.124E-12	yes	up	B(ii)
Ala His Tyr	1.83E-8	5.479E-8	yes	down	B(i)
Leu Leu Thr	7.645E-9	2.449E-8	yes	up	B(i)
Lefamulin	0.001356	0.002094	yes	up	B(ii)
6-Dehydrotestosterone glucuronide	2.639E-7	6.485E-7	yes	up	B(ii)
Casuarine 6-alpha-D-glucoside	7.67E-8	2.058E-7	yes	up	B(ii)
Glutamylvaline	3.101E-11	1.742E-10	yes	up	B(ii)
N-Jasmonoylisoleucine	1.615E-9	5.898E-9	yes	up	B(ii)
Leucyl-leucine	3.066E-16	6.162E-15	yes	up	B(ii)
4-Methylbenzoic Acid	7.823E-8	2.098E-7	yes	down	B(i)
Ala Leu Val	0.0008521	0.00135	yes	up	B(i)
Clorazepate	3.855E-7	9.253E-7	yes	down	B(ii)
Tetraxetan	1.007E-14	1.35E-13	yes	up	B(ii)
2-Amino-5-phosphonopentanoic acid	2.777E-8	8.055E-8	yes	down	B(ii)
4(G)-alpha-Glucopyranosyl-rutin	4.321E-11	2.357E-10	yes	up	B(ii)
Metanephrine	4.953E-6	1.028E-5	yes	up	B(ii)
Ala Leu Glu	3.434E-8	9.788E-8	yes	up	B(i)
Ala Tyr	4.91E-11	2.628E-10	yes	up	B(i)
L-(+)-Arginine	2.119E-19	1.329E-17	yes	up	B(i)
N-Acetyl-DL-Methionine	5.334E-17	1.401E-15	yes	up	B(i)
Threonylleucine	1.303E-16	3.002E-15	yes	up	B(ii)
Leu Ile Val	5.608E-9	1.846E-8	yes	up	B(i)
Ala Leu Phe	1.369E-10	6.665E-10	yes	up	B(i)
Osmundalin	1.702E-12	1.266E-11	yes	down	B(ii)
Arg Leu	6.385E-10	2.517E-9	yes	up	B(i)
Hydroxyphenylacetylglycine	0.02074	0.02786	yes	up	B(ii)
Oxidized glutathione	4.577E-13	3.937E-12	yes	down	B(ii)
2-Hydroxyphenylacetic acid O-b-D-glucoside	1.209E-9	4.517E-9	yes	up	B(ii)
P-Hydroxyl-ethotoin	1.452E-10	7.027E-10	yes	down	B(ii)
Ascorbic Acid	4.383E-16	8.482E-15	yes	up	B(i)
Val Gln	1.65E-8	4.987E-8	yes	up	B(i)
Oxyphenbutazone	4.694E-8	1.307E-7	yes	down	B(ii)
Melilotoside	2.505E-13	2.334E-12	yes	down	B(ii)
N-(2-Hydroxyethyl)nicotinamide	6.612E-14	7.29E-13	yes	up	B(ii)
(+/-)-Pandamarine	3.579E-14	4.17E-13	yes	up	B(ii)
Quercetin 3-(3-p-coumaroylglucoside)	3.155E-6	6.686E-6	yes	down	B(ii)
Vanillylmandelic acid	1.364E-11	8.317E-11	yes	down	B(ii)
Histidylasparagine	4.412E-11	2.401E-10	yes	down	B(ii)
2-O-beta-D-Glucopyranuronosyl-D-mannose	1.853E-7	4.661E-7	yes	down	B(ii)
Ac-Pro-Gly-Pro-OH	3.377E-14	3.973E-13	yes	up	B(ii)
Erythro-4-hydroxy-L-glutamate(1-)	1.051E-7	2.754E-7	yes	down	B(ii)
2'',6''-O-Diacetyloninin	1.342E-6	2.999E-6	yes	down	B(ii)
Phe Gly	1.182E-12	9.134E-12	yes	up	B(i)
2-Methyl-5-hydroxytryptamine	2.452E-13	2.301E-12	yes	down	B(ii)
Lippioside I	4.676E-13	4.015E-12	yes	down	B(ii)
7-Hydroxy-2-methyl-4-oxo-4H-1-benzopyran-5-carboxylic acid 7-glucoside	4.888E-10	2.039E-9	yes	down	B(ii)
1-[3,4-Dihydroxy-5-(hydroxymethyl)-2-oxolanyl]-1,2,4-triazole-3-carboxamide	2.966E-10	1.333E-9	yes	down	B(ii)
N6,N6,N6-Trimethyl-L-lysine	7.665E-14	8.256E-13	yes	down	B(ii)
O-Acetylserine	2.13E-17	6.409E-16	yes	up	B(ii)
Aspartic Acid	1.225E-11	7.544E-11	yes	down	B(i)
ALA-ILE	2.143E-14	2.65E-13	yes	up	B(i)
Asp Lys Ile	4.227E-10	1.786E-9	yes	down	B(i)
Monomethyl glutaric acid	2.531E-11	1.45E-10	yes	down	B(ii)
Oxybutynin	2.229E-12	1.612E-11	yes	up	B(ii)
Beta-Thujaplicin	2.102E-9	7.539E-9	yes	down	B(ii)
Undec-5-enedioylcarnitine	1.273E-10	6.252E-10	yes	down	B(ii)
L-Glutamic Acid	1.912E-16	4.124E-15	yes	up	B(i)
Beta-tyvelose	4.145E-18	1.622E-16	yes	down	B(ii)
Soybean saponin BG	1.65E-6	3.629E-6	yes	down	B(ii)
Diplosporin	4.602E-12	3.109E-11	yes	down	B(ii)
Pantetheine	1.98E-11	1.17E-10	yes	down	B(ii)
Isorhamnetin	7.178E-6	1.456E-5	yes	down	B(i)
Scopoletin	1.494E-12	1.124E-11	yes	down	B(ii)
19-Hydroxyandrost-4-ene-3,17-dione	5.293E-9	1.757E-8	yes	up	B(ii)
L-Dopa	1.04E-15	1.832E-14	yes	down	B(ii)
Alpha-Linolenoyl ethanolamide	4.604E-11	2.489E-10	yes	up	B(ii)
Tuliposide B	8.618E-12	5.429E-11	yes	up	B(ii)
5-Carboxamidotryptamine	4.001E-7	9.57E-7	yes	down	B(ii)
Asp Tyr Leu	1.926E-13	1.872E-12	yes	down	B(i)
5-Carboxy-2'-deoxyuridine	1.28E-9	4.763E-9	yes	down	B(ii)
Furegrelate	5.26E-11	2.8E-10	yes	down	B(ii)
Kaempferol 3-O-Sophoroside	1.234E-11	7.588E-11	yes	down	B(i)
Kojic acid	8.955E-8	2.376E-7	yes	down	B(ii)
Ganetespib	3.389E-9	1.164E-8	yes	up	B(ii)
Val Asn	3.056E-15	4.741E-14	yes	up	B(i)
O-Demethylmetoprolol	1.611E-6	3.549E-6	yes	down	B(ii)
Ciliatine	4.512E-8	1.26E-7	yes	down	B(ii)
5-Benzylacyclouridine	4.105E-10	1.742E-9	yes	up	B(ii)
Alliosterol 1-rhamnoside 16-galactoside	1.383E-6	3.083E-6	yes	up	B(ii)
Citramalic Acid	3.447E-21	3.958E-19	yes	down	B(i)
2-Hydroxyestrone sulfate	0.004844	0.007013	yes	down	B(ii)
Chlorogenoquinone	1.35E-7	3.474E-7	yes	down	B(ii)
Alpha-Ionone	9.696E-13	7.635E-12	yes	down	B(ii)
Trehalose	1.785E-6	3.899E-6	yes	up	B(i)
Tetraazacyclododecanetetraacetic acid	5.199E-14	5.857E-13	yes	up	B(ii)
(3Z)-2-Propylpent-3-enoic acid	7.453E-14	8.057E-13	yes	down	B(ii)
L-Threo-3-Phenylserine	5.693E-7	1.33E-6	yes	up	B(ii)
Lysyllysine	4.271E-9	1.442E-8	yes	down	B(ii)
Romucosine C	1.862E-12	1.37E-11	yes	down	B(ii)
Tiglic acid	5.829E-9	1.909E-8	yes	down	B(ii)
Leu Val Tyr	2.702E-8	7.854E-8	yes	up	B(i)
Corchorifatty acid F	8.588E-12	5.417E-11	yes	down	B(ii)
1-Deoxynojirimycin	4.452E-10	1.875E-9	yes	up	B(ii)
Gamma-L-Glutamyl-L-pipecolic acid	9.574E-15	1.295E-13	yes	down	B(ii)
3,5-Dinitrosalicylic Acid	8.019E-8	2.144E-7	yes	down	B(i)
Octanoylglucuronide	2.335E-11	1.354E-10	yes	down	B(ii)
N-Acetyl-D-tryptophan	1.631E-11	9.774E-11	yes	down	B(ii)
Zalcitabine	2.381E-11	1.379E-10	yes	up	B(ii)
Ile Trp	4.761E-12	3.207E-11	yes	up	B(i)
Dihydrozeatin-O-glucoside	1.5E-7	3.839E-7	yes	down	B(ii)
Quercetin 3-galactosyl-(1->6)-glucoside	8.763E-13	6.962E-12	yes	down	B(ii)
N-lactoyl-Tyrosine	9.011E-6	1.802E-5	yes	down	B(ii)
N2-(2-Carboxymethyl-2-hydroxysuccinoyl)arginine	8.484E-10	3.266E-9	yes	down	B(ii)
Acrylamide-sodium acrylate resin	1.874E-12	1.373E-11	yes	up	B(ii)
1,2,3,4-Tetrahydro-b-carboline-1,3-dicarboxylic acid	1.086E-18	5.333E-17	yes	down	B(ii)
Glu Ile Leu	7.228E-12	4.652E-11	yes	up	B(i)
Lycopsamine	7.833E-7	1.799E-6	yes	down	B(ii)
Semagacestat	9.608E-13	7.579E-12	yes	up	B(ii)
Scopolin	1.535E-15	2.611E-14	yes	down	B(i)
Ile-Val-Val	2.563E-11	1.467E-10	yes	up	B(ii)
7-Methylinosine	4.939E-12	3.309E-11	yes	up	B(ii)
DL-Glutamate	2.765E-14	3.326E-13	yes	up	B(ii)
Mycarose	1.449E-6	3.22E-6	yes	up	B(ii)
(S)-(+)-1-(p-Hydroxy-trans-cinnamoyl)-glycerol	1.974E-7	4.946E-7	yes	down	B(ii)
Hydroxyethyl methacrylic acid	2.802E-8	8.112E-8	yes	up	B(ii)
Phenylacetylglutamine	1.985E-13	1.912E-12	yes	down	B(ii)
Chymostatin	9.962E-7	2.259E-6	yes	up	B(ii)
Genipin	1.8E-10	8.548E-10	yes	down	B(ii)
Castanospermine	4.544E-6	9.476E-6	yes	up	B(i)
9,12,13-TriHOME	8.52E-16	1.534E-14	yes	down	B(ii)
L-Rhamnulose	2.434E-13	2.287E-12	yes	down	B(ii)
L-Malic acid	1.063E-11	6.594E-11	yes	up	B(i)
(-)-Riboflavin	1.701E-7	4.311E-7	yes	down	B(i)
2H-1-Benzopyran-2-one, aminomethyl-	3.358E-16	6.659E-15	yes	down	B(ii)
9-Oxodecanoylcarnitine	1.325E-9	4.911E-9	yes	up	B(ii)
Oxypurinol	1.968E-6	4.274E-6	yes	down	B(ii)
Ile Gln	4.653E-10	1.949E-9	yes	up	B(i)
4-Hydroxy-5-(phenyl)-valeric acid-O-glucuronide	3.767E-8	1.067E-7	yes	down	B(ii)
Prolyl-Arginine	5.963E-18	2.161E-16	yes	up	B(ii)
4-(Phosphonomethyl)piperidine-2-carboxylic acid	2.175E-6	4.708E-6	yes	down	B(ii)
1-Phenyl-2-pentanol	7.744E-12	4.948E-11	yes	down	B(ii)
Poly-g-D-glutamate	1.054E-16	2.499E-15	yes	down	B(ii)
N6-(Delta2-Isopentenyl)-adenine	1.44E-13	1.442E-12	yes	down	B(i)
N-Acetyl-L-tyrosine	1.873E-13	1.828E-12	yes	up	B(ii)
Trinexapac-ethyl	7.761E-7	1.785E-6	yes	up	B(ii)
Quercetin 7-glucuronoside 3-sophoroside	7.819E-14	8.381E-13	yes	down	B(ii)
5-Hydroxyferulate	1.086E-12	8.467E-12	yes	up	B(i)
Diminazene	4.333E-7	1.032E-6	yes	up	B(ii)
Catechol	9.185E-8	2.432E-7	yes	down	B(i)
(Phe2,Orn8)-oxytocin	2.144E-7	5.354E-7	yes	down	B(ii)
Tetrahydrofurfuryl acetate	1.747E-6	3.824E-6	yes	down	B(ii)
Lys Leu	1.992E-12	1.451E-11	yes	up	B(i)
L-Tyrosine	4.524E-13	3.903E-12	yes	up	B(i)
Leukoaminochrome	1.637E-9	5.963E-9	yes	down	B(ii)
Tyr-tyr	7.412E-11	3.819E-10	yes	up	B(i)
Cystathione	1.098E-18	5.365E-17	yes	down	B(ii)
Isoplumbagin	1.162E-17	3.834E-16	yes	down	B(ii)
L-2-Aminoethyl seryl phosphate	1.472E-6	3.264E-6	yes	down	B(ii)
Porphobilinogen	4.746E-15	7.006E-14	yes	up	B(ii)
5-(3',4',5'-trihydroxyphenyl)-gamma-valerolactone-O-methyl-4'-O-glucuronide	1.704E-7	4.315E-7	yes	down	B(ii)
Lotusine	3.852E-7	9.249E-7	yes	up	B(ii)
15-Demethyl plumieride	5.629E-6	1.161E-5	yes	down	B(ii)
Baptifoline	3.999E-11	2.194E-10	yes	down	B(ii)
Morin	6.001E-5	0.0001088	yes	down	B(i)
Calystegine B2	3.435E-7	8.314E-7	yes	up	B(ii)
Phe Asp	2.66E-8	7.744E-8	yes	up	B(i)
Ser Leu Trp	8.103E-6	1.633E-5	yes	up	B(i)
(2R,4R,5R)-1-Fluoro-1,2,4,5,6-pentahydroxyhexan-3-one	1.543E-12	1.159E-11	yes	down	B(ii)
Diethyl Hydrogen Phosphate	1.318E-14	1.726E-13	yes	down	B(i)
Gly Phe Gly	7.94E-7	1.821E-6	yes	up	B(i)
DG(20:4(6Z,8E,10E,14Z)-2OH(5S,12R)/2:0/0:0)	3.585E-7	8.655E-7	yes	down	B(ii)
Indole-3-aldehyde	4.641E-7	1.1E-6	yes	down	B(i)
Glycylleucine	1.477E-11	8.935E-11	yes	up	B(ii)
Bispyribac	7.121E-10	2.781E-9	yes	down	B(i)
Cinncassiol A	6.766E-14	7.433E-13	yes	down	B(ii)
Tyrosylglycine	3.487E-8	9.935E-8	yes	up	B(ii)
QUISQUALIC ACID	9.384E-12	5.89E-11	yes	down	B(ii)
Ecgonine Methyl Ester	4.058E-13	3.55E-12	yes	up	B(i)
Hexazinone	0.0008157	0.001296	yes	up	B(i)
N-Formyl-L-Methionine	6.442E-14	7.135E-13	yes	up	B(i)
3-dehydroshikimate	2.474E-12	1.768E-11	yes	down	B(ii)
P-Anisic Acid	3.213E-11	1.8E-10	yes	down	B(i)
Pro His	7.259E-12	4.669E-11	yes	up	B(i)
Fisetin	4.703E-5	8.633E-5	yes	down	B(i)
L-Coprine	1.718E-6	3.767E-6	yes	up	B(ii)
4-(2-Aminoethyl)-5-fluoro-1,2-benzenediol	3.189E-8	9.157E-8	yes	up	B(ii)
Thr Leu Ile	3.829E-8	1.081E-7	yes	up	B(i)
Pyrroline	3.387E-16	6.7E-15	yes	down	B(ii)
(S)-(-)-Perillyl alcohol	1.87E-12	1.372E-11	yes	down	B(i)
1-AMINOCYCLOBUTANE CARBOXYLIC ACID	2.075E-16	4.443E-15	yes	down	B(i)
5-Hydroxy-6-methoxycoumarin 7-glucoside	3.554E-10	1.573E-9	yes	down	B(ii)
Aspartyl-Isoleucine	1.812E-6	3.952E-6	yes	up	B(ii)
Heptyl 4-hydroxybenzoate	2.875E-10	1.297E-9	yes	down	B(ii)
2-Methoxy-4-vinylphenol	8.543E-10	3.287E-9	yes	down	B(i)
Lys Phe Thr	4.418E-6	9.225E-6	yes	up	B(i)
Iprovalicarb	7.502E-7	1.73E-6	yes	down	B(ii)
2-Hydroxycinnamic acid	5.656E-13	4.759E-12	yes	up	B(i)
METAMITRON	1.796E-7	4.53E-7	yes	up	B(ii)
5-Methoxyindoleacetate	7.015E-12	4.524E-11	yes	up	B(ii)
Limonoate a-ring-lactone	0.000998	0.001568	yes	up	B(ii)
Prednisolone metasulfobenzoate	3.46E-10	1.534E-9	yes	down	B(ii)
2-Amino-3-Methylsuccinic Acid	3.354E-18	1.38E-16	yes	up	B(i)
Schaftoside	0.0006293	0.001014	yes	down	B(i)
L-Arabinopyranose	1.057E-9	3.998E-9	yes	down	B(i)
Gamma-Glutamylphenylalanine	2.007E-14	2.517E-13	yes	up	B(ii)
Laminine	1.342E-14	1.755E-13	yes	down	B(i)
Alpha-(1,2-Dihydroxyethyl)-1,2,3,4-tetrahydro-7-hydroxy-9-methoxy-3,4-dioxocyclopenta[c][1]benzopyran-6-acetaldehyde	8.108E-9	2.582E-8	yes	up	B(ii)
DIPROTIN A	0.02436	0.03244	yes	down	B(i)
1-Pyrroline	1.118E-14	1.474E-13	yes	down	B(ii)
Homocitric acid	4.958E-8	1.374E-7	yes	down	B(ii)
Tryptophyl-Leucine	9.874E-8	2.601E-7	yes	down	B(ii)
Trigonelline	2.184E-8	6.46E-8	yes	up	B(ii)
Deoxypyridinoline	3.043E-5	5.717E-5	yes	up	B(ii)
Beta-D-Glucopyranuronic acid	1.561E-14	2.009E-13	yes	down	B(ii)
Fasoracetam	2.796E-17	7.975E-16	yes	up	B(ii)
N(2)-phenylacetyl-L-glutaminate	1.224E-8	3.782E-8	yes	up	B(ii)
Riboflavin	2.174E-9	7.775E-9	yes	down	B(i)
Sulfate	1.699E-10	8.113E-10	yes	up	B(ii)
Glu Gly Leu	1.321E-5	2.59E-5	yes	down	B(i)
Ser Tyr Ile	2.902E-10	1.307E-9	yes	up	B(i)
Cysteine-glutathione disulfide	2.577E-10	1.175E-9	yes	down	B(ii)
Capsoside A	7.591E-9	2.435E-8	yes	up	B(ii)
Asparaginyl-Leucine	2.305E-10	1.062E-9	yes	down	B(ii)
Methoxymalic acid	1.803E-12	1.331E-11	yes	up	B(ii)
Neurotensin 11-13	3.272E-12	2.286E-11	yes	down	B(ii)
Pilocarpine	5.1E-7	1.201E-6	yes	up	B(i)
Mirodenafil	0.002228	0.003356	yes	up	B(ii)
Coumachlor	8.868E-8	2.355E-7	yes	down	B(ii)
4-Oxo-5-phosphononorvaline	3.197E-8	9.175E-8	yes	down	B(ii)
Tryptophyl-Tyrosine	1.194E-10	5.893E-10	yes	up	B(ii)
Esculetin	2.456E-8	7.197E-8	yes	down	B(i)
Lys Glu Ile	6.247E-7	1.453E-6	yes	down	B(i)
4-Hydroxystyrene	2.848E-15	4.442E-14	yes	down	B(ii)
Hydrocinnamic acid	5.985E-6	1.227E-5	yes	down	B(ii)
Rutin	1.413E-20	1.288E-18	yes	down	B(ii)
Methyltrienolone	1.242E-9	4.633E-9	yes	down	B(ii)
Val Tyr	3.192E-17	8.988E-16	yes	up	B(i)
4'-Azidocytidine	1.789E-12	1.322E-11	yes	down	B(ii)
D-(+)-Malic acid	1.054E-14	1.406E-13	yes	up	B(i)
D-(+)-dihydrocarvone	1.419E-7	3.64E-7	yes	up	B(ii)
Ferulic Acid	5.909E-7	1.379E-6	yes	down	B(i)
Seryltryptophan	1.328E-10	6.493E-10	yes	up	B(ii)
Furylacryloylalanyllysine	5.821E-12	3.816E-11	yes	up	B(ii)
Diglykokoll	4.299E-11	2.347E-10	yes	down	B(i)
Taxifolin	2.453E-11	1.414E-10	yes	down	B(i)
5-Hydroxy-p-mentha-6,8-dien-2-one	5.393E-13	4.568E-12	yes	down	B(ii)
Tryptophyl-Proline	3.488E-13	3.1E-12	yes	up	B(ii)
(-)-3-Cyanomethyl-3-hydroxy-1H-indol-2(3H)-one	4.349E-7	1.035E-6	yes	down	B(ii)
2',3'-Dideoxy-3'-fluorouridine	7.548E-10	2.931E-9	yes	down	B(ii)
Val Trp Ser	1.098E-12	8.525E-12	yes	up	B(i)
Gly Lys Leu	3.727E-13	3.293E-12	yes	down	B(i)
Vanillylamine	4.082E-8	1.146E-7	yes	up	B(ii)
Antramycin	1.559E-13	1.546E-12	yes	up	B(ii)
Gardenoside	3.76E-15	5.763E-14	yes	down	B(ii)
Isopentenyl adenosine	3.972E-9	1.347E-8	yes	down	B(ii)
Austdiol	3.967E-10	1.739E-9	yes	up	B(ii)
6-Hydroxydec-7-enedioylcarnitine	1.742E-6	3.815E-6	yes	up	B(ii)
4-Hydroxy-3-methoxy-cinnamoylglycine	2.392E-7	5.926E-7	yes	up	B(ii)
Orotidylic acid	7.399E-11	3.815E-10	yes	down	B(ii)
3'-Deoxythymidine	1.992E-17	6.054E-16	yes	up	B(ii)
Niacinamide	1.213E-15	2.1E-14	yes	down	B(i)
Leucyl-Alanine	5.998E-7	1.398E-6	yes	up	B(ii)
Atrolactic acid	7.161E-20	5.277E-18	yes	down	B(i)
L-Aspartic Acid	7.142E-14	7.778E-13	yes	down	B(i)
Quercetin	0.0001561	0.0002701	yes	down	B(i)
Verbenalol	8.961E-16	1.604E-14	yes	down	B(ii)
5'-Deoxy-5-fluorouridine	7.39E-14	8.018E-13	yes	down	B(ii)
2-Furoic Acid	1.041E-7	2.73E-7	yes	down	B(i)
Leu-Gly-Gly	1.388E-11	8.453E-11	yes	down	B(i)
Demethyloleuropein	1.617E-6	3.562E-6	yes	down	B(ii)
Riboflavin cyclic-4',5'-phosphate	4.539E-13	3.912E-12	yes	down	B(ii)
Asn Phe Leu	1.291E-6	2.892E-6	yes	down	B(i)
Sphingosine 1-phosphate	1.955E-6	4.248E-6	yes	down	B(ii)
2-Aminoadipic acid	6.154E-15	8.763E-14	yes	down	B(ii)
N,N-Bis(2-chloroethyl)aniline	3.621E-10	1.6E-9	yes	down	B(ii)
Cuminaldehyde	7.937E-7	1.821E-6	yes	up	B(i)
Actinonin	4.259E-8	1.192E-7	yes	up	B(ii)
Isoleucyl-Valine	3.048E-12	2.142E-11	yes	up	B(ii)
His Ala Leu	0.02262	0.0302	yes	up	B(i)
Wistin	5.307E-10	2.124E-9	yes	down	B(ii)
Larotrectinib	1.551E-11	9.35E-11	yes	down	B(ii)
3-O-Caffeoyl-1-O-methylquinic acid	7.552E-14	8.154E-13	yes	down	B(ii)
Epsilon-(gamma-Glutamyl)-L-lysine	2.587E-7	6.369E-7	yes	up	B(ii)
Delphinidin 3-O-glucosyl-5-O-caffeoylglucoside	6.296E-13	5.232E-12	yes	down	B(ii)
Val Ile Leu	6.565E-11	3.429E-10	yes	up	B(i)
Quinoline-4-carboxylic acid	1.871E-10	8.84E-10	yes	down	B(ii)
5-Hydroxyferulic acid	2.458E-16	5.09E-15	yes	down	B(ii)
4-Amino-1-piperidinecarboxylic acid	1.306E-13	1.31E-12	yes	down	B(ii)
(1R,4R,5S,6R)-4-Amino-2-oxabicyclo[3.1.0]hexane-4,6-dicarboxylic acid	2.203E-11	1.29E-10	yes	down	B(ii)
Safrolglycol	6.293E-15	8.933E-14	yes	down	B(i)
Leu Val Met	4.919E-11	2.63E-10	yes	up	B(i)
Asp Val Val	2.792E-10	1.261E-9	yes	down	B(i)
Melanostatin	3.09E-5	5.8E-5	yes	up	B(ii)
5-Hydroxy-1-methylhydantoin	8.433E-14	8.941E-13	yes	down	B(ii)
Leucyl-Tyrosine	4.746E-12	3.199E-11	yes	up	B(ii)
Thiomorpholine 3-carboxylate	4.808E-12	3.236E-11	yes	up	B(ii)
Ascorbic acid citrate	8.561E-14	9.045E-13	yes	down	B(ii)
Methyldopa	2.261E-9	8.054E-9	yes	down	B(ii)
Ile Ile Thr	6.424E-8	1.749E-7	yes	up	B(i)
Non-6-enoylcarnitine	2.971E-6	6.319E-6	yes	up	B(ii)
N-hydroxy-L-tryptophan	3.08E-11	1.734E-10	yes	down	B(ii)
L-Pipecolic acid	2.507E-18	1.061E-16	yes	down	B(i)
Val Leu Ser	1.109E-13	1.139E-12	yes	up	B(i)
L-Arginine, L-asparaginylglycyl-	1.578E-7	4.024E-7	yes	down	B(ii)
Glutarimide	1.144E-10	5.664E-10	yes	down	B(ii)
Val Ile Ser	5.185E-9	1.724E-8	yes	up	B(i)
Loganate	0.001106	0.001729	yes	up	B(ii)
5-Methylthioribose	2.653E-9	9.332E-9	yes	down	B(ii)
Levetiracetam	2.666E-5	5.053E-5	yes	up	B(ii)
Pravastatin	9.831E-5	0.000174	yes	down	B(ii)
Asp Pro Val	3.241E-5	6.074E-5	yes	up	B(i)
Plumbagin	8.393E-15	1.161E-13	yes	down	B(ii)
Valeric acid	6.786E-13	5.592E-12	yes	down	B(ii)
Penconazole	5.877E-8	1.611E-7	yes	down	B(ii)
Cysteinyl-Proline	1.039E-15	1.832E-14	yes	down	B(ii)
2-[(4,7-dimethyl-1,3-benzothiazol-2-yl)-methylamino]acetic acid	1.312E-11	8.022E-11	yes	down	B(i)
Cis-Melilotoside	2.362E-13	2.229E-12	yes	down	B(ii)
Glycylprolylhydroxyproline	3.47E-13	3.087E-12	yes	down	B(ii)
8-Hydroxyluteolin 4'-methyl ether 8-glucuronide	1.463E-11	8.856E-11	yes	down	B(ii)
Asparaginylisoleucine	4.606E-7	1.092E-6	yes	up	B(ii)
N-Acetyltyramine	4.882E-5	8.943E-5	yes	up	B(i)
Minoxidil Glucuronide	1.008E-11	6.301E-11	yes	down	B(ii)
3,4-Dihydroxymandelic acid	3.304E-13	2.96E-12	yes	down	B(ii)
Loliolide	7.857E-13	6.328E-12	yes	down	B(i)
Morph	1.676E-7	4.253E-7	yes	down	B(ii)
Ile Gly	4.2E-17	1.126E-15	yes	up	B(i)
Gln Thr Leu	0.001313	0.002033	yes	down	B(i)
6-(2-Hydroxyethoxy)-6-oxohexanoic acid	3.834E-5	7.11E-5	yes	down	B(ii)
Inosinic acid	3.688E-12	2.534E-11	yes	down	B(ii)
Phenylalanylasparagine	6.535E-13	5.411E-12	yes	down	B(ii)
Sedoheptulose	3.406E-14	3.995E-13	yes	down	B(ii)
Phe Trp	8.443E-12	5.337E-11	yes	up	B(i)
2-Methylpropyl glucosinolate	7.644E-11	3.928E-10	yes	down	B(ii)
Glucose pyruvate	4.044E-14	4.651E-13	yes	down	B(ii)
3-ethoxy-1-propanol	4.715E-12	3.18E-11	yes	down	B(ii)
4-Methoxyglucobrassicin	1.965E-11	1.162E-10	yes	down	B(i)
L-Cys-Gly	5.596E-11	2.963E-10	yes	up	B(i)
Zilascorb	5.349E-11	2.841E-10	yes	down	B(ii)
Val Val Val	8.789E-14	9.242E-13	yes	up	B(i)
Glutamyltyrosine	9.385E-6	1.873E-5	yes	up	B(ii)
Modrastane	1.361E-8	4.168E-8	yes	up	B(ii)
Spermine	2.425E-11	1.399E-10	yes	up	B(i)
Zofenoprilat	6.199E-12	4.043E-11	yes	down	B(ii)
3,3',4',5,6,7,8-Heptahydroxyflavone	5.662E-5	0.000103	yes	down	B(ii)
Gamma-Glutamylalanine	4.8E-11	2.582E-10	yes	down	B(ii)
Caffeic Acid	3.351E-13	2.99E-12	yes	down	B(i)
Homovanillin	1.997E-8	5.944E-8	yes	down	B(ii)
Lonazolac	7.044E-14	7.699E-13	yes	down	B(ii)
N-Lactoylvaline	2.74E-5	5.184E-5	yes	down	B(ii)
6-Hydroxymelatonin	8.513E-6	1.709E-5	yes	down	B(ii)
Azacitidine	5.227E-5	9.542E-5	yes	down	B(ii)
Glycyl-Glutamate	3.141E-12	2.203E-11	yes	down	B(ii)
Gastrodin	4.12E-8	1.156E-7	yes	down	B(ii)
L-Proline	4.794E-13	4.1E-12	yes	down	B(i)
Convicine	4.493E-7	1.066E-6	yes	down	B(ii)
(S)C(S)S-S-Methylcysteine sulfoxide	1.676E-12	1.247E-11	yes	down	B(ii)
Glucosamine	7.035E-9	2.265E-8	yes	down	B(ii)
L-2-Amino-3-(1-pyrazolyl)propanoic acid	6.702E-10	2.633E-9	yes	up	B(ii)
Val Ala Val	6.023E-12	3.942E-11	yes	up	B(i)
2-(2-Hydroxyethoxy)-6-(2H-tetrazol-5-yl)xanthen-9-one	1.086E-12	8.467E-12	yes	down	B(ii)
3-ureido-isobutyrate	2.502E-19	1.475E-17	yes	down	B(ii)
Phe Val Gly	4.142E-6	8.669E-6	yes	up	B(i)
Ile Phe Ala	1.371E-8	4.198E-8	yes	up	B(i)
Lys Trp	1.653E-6	3.634E-6	yes	up	B(i)
Citric Acid	9.556E-19	4.837E-17	yes	up	B(i)
Zanamivir	1.879E-14	2.38E-13	yes	down	B(ii)
Alanylserine	1.698E-11	1.014E-10	yes	down	B(ii)
Gerberinside	2.674E-13	2.462E-12	yes	down	B(i)
Leucyl-Methionine	2.258E-7	5.623E-7	yes	up	B(ii)
4-(Methylnitrosamino)-1-(3-pyridyl)-1-butanol glucuronide	2.21E-8	6.532E-8	yes	up	B(ii)
Naloxone	2.501E-13	2.333E-12	yes	down	B(ii)
2-Hydroxybutyric Acid	5.009E-12	3.346E-11	yes	down	B(i)
Asp Ile Thr	2.508E-9	8.872E-9	yes	down	B(i)
Leu Val Asp	2.398E-16	5.002E-15	yes	up	B(i)
Val Ile Ile	3.414E-11	1.895E-10	yes	up	B(i)
Nateglinide	0.000459	0.0007508	yes	up	B(ii)
Leu Thr Phe	8.328E-10	3.213E-9	yes	up	B(i)
Hydromorphine	6.255E-5	0.0001131	yes	down	B(ii)
H-Hyp-gly-OH	1.298E-7	3.346E-7	yes	down	B(ii)
Desglucodesrhamnoparillin	0.002396	0.003597	yes	down	B(ii)
Thr Val Phe	9.598E-8	2.534E-7	yes	up	B(i)
2-(Octadecyloxy)ethanol	4.352E-13	3.781E-12	yes	down	B(ii)
6-Ketoprostaglandin E1	0.0003044	0.0005091	yes	up	B(ii)
Phe Ala Leu	0.0002768	0.0004658	yes	up	B(i)
3,4,5-Trihydroxypentanoylcarnitine	3.143E-5	5.894E-5	yes	up	B(ii)
8-Hydroxyacyclovir	1.462E-8	4.454E-8	yes	down	B(ii)
Methyl 3-[(2-nitrobenzoyl)amino]benzoate	2.509E-9	8.872E-9	yes	up	B(i)
Hydroxyphenyllactic acid	3.318E-14	3.919E-13	yes	down	B(i)
Ureidopropionic acid	1.427E-12	1.081E-11	yes	down	B(ii)
(+/-)-Tryptophan	2.874E-9	1.002E-8	yes	down	B(ii)
Leu Ser Ile	1.5E-12	1.127E-11	yes	up	B(i)
Pyridoxine (Vitamin B6)	3.613E-10	1.598E-9	yes	down	B(i)
6-[3-(carboxymethyl)phenoxy]-3,4,5-trihydroxyoxane-2-carboxylic acid	6.698E-21	6.968E-19	yes	down	B(ii)
Vomifoliol	2.964E-11	1.677E-10	yes	up	B(ii)
S-Allylcysteine	2.497E-11	1.435E-10	yes	up	B(ii)
Cimicifugoside	3.823E-5	7.093E-5	yes	up	B(ii)
7-Deaza-2'-deoxyguanosine	5.065E-5	9.267E-5	yes	up	B(ii)
2-Pyrocatechuic Acid	8.797E-15	1.208E-13	yes	down	B(i)
Thr Ser Leu	3.706E-8	1.05E-7	yes	up	B(i)
Gamma-Glutamylleucine	6.273E-9	2.043E-8	yes	up	B(ii)
Thr Ile Val	2.624E-6	5.621E-6	yes	up	B(i)
Terephthalic Acid	0.001188	0.001849	yes	down	B(i)
N8-Acetylspermidine	1.63E-12	1.217E-11	yes	down	B(i)
Moroxydine	3.048E-6	6.472E-6	yes	up	B(ii)
N-Ethylglycine	3.558E-10	1.574E-9	yes	up	B(ii)
P-Toluenesulfonic Acid	0.0002618	0.0004417	yes	up	B(i)
N2-Succinyl-L-ornithine	7.422E-9	2.382E-8	yes	up	B(ii)
Coriandrone E	3.046E-9	1.057E-8	yes	down	B(ii)
Trp Gln	6.725E-9	2.174E-8	yes	down	B(i)
Ile Val Val	1.088E-10	5.413E-10	yes	up	B(i)
Serylisoleucine	1.439E-16	3.23E-15	yes	up	B(ii)
L-Asparagine	4.739E-10	1.983E-9	yes	down	B(i)
Kaempferol 3-(2''-(E)-feruloylgalactosyl-(1->4)-glucoside)	2.086E-18	9.087E-17	yes	down	B(ii)
A-L-Arabinofuranosyl-(1->2)-[a-D-mannopyranosyl-(1->6)]-D-mannose	1.424E-12	1.079E-11	yes	down	B(ii)
Neuromedin B (1-3)	2.21E-6	4.776E-6	yes	down	B(ii)
CYCLOLEUCINE	1.561E-15	2.645E-14	yes	down	B(i)
Hydroxytanshinone	0.0035	0.005144	yes	down	B(ii)
D-Ornithine	8.608E-5	0.0001532	yes	down	B(ii)
7-Oxooctanoylcarnitine	1.204E-5	2.374E-5	yes	down	B(ii)
4-aminobutanoic acid	1.865E-18	8.244E-17	yes	down	B(i)
N-Acetyl-L-methionine	1.402E-13	1.405E-12	yes	up	B(ii)
Undecylprodigiosin	0.0003122	0.0005213	yes	up	B(ii)
Kaempferol	1.847E-16	3.994E-15	yes	down	B(i)
7-Aminomethyl-7-carbaguanine	2.011E-12	1.463E-11	yes	up	B(ii)
Beta-D-Glucosamine	8.903E-9	2.813E-8	yes	down	B(ii)
Desglymidodrine	0.0001574	0.0002723	yes	down	B(ii)
N-Acetyltryptophan	1.288E-7	3.323E-7	yes	down	B(ii)
5-Hydroxyisourate	7.106E-9	2.286E-8	yes	down	B(ii)
3-Pyridinamine	6.977E-16	1.293E-14	yes	down	B(i)
Lys Val Tyr	7.393E-5	0.0001327	yes	up	B(i)
Vanillyl mandelate	4.059E-10	1.742E-9	yes	down	B(ii)
3-[1-(benzenesulfonyl)pyrrolidin-3-yl]-5-cyclopropyl-1,2,4-oxadiazole	1.209E-10	5.964E-10	yes	up	B(i)
Azelaic Acid	4.076E-13	3.562E-12	yes	down	B(i)
Galactosyl 4-hydroxyproline	3.788E-5	7.033E-5	yes	up	B(ii)
Pro Leu Glu	0.0005279	0.0008571	yes	up	B(i)
Ser Leu Ile	2.519E-8	7.364E-8	yes	up	B(i)
3-(1-Hydroxymethyl-1-propenyl)pentanedioic acid	2.768E-14	3.326E-13	yes	down	B(ii)
4-p-Coumaroylquinic acid	3.364E-7	8.148E-7	yes	up	B(ii)
Fraxin	2.717E-10	1.233E-9	yes	down	B(ii)
2-(10-Hydroxydec-1-enyl)-5,6-dimethoxy-3-methylbenzene-1,4-diol	3.379E-8	9.647E-8	yes	up	B(ii)
Casopitant	4.467E-14	5.11E-13	yes	down	B(ii)
4-Amino-1-[(2R,5R)-5-(hydroxymethyl)-4-sulfanyloxolan-2-yl]pyrimidin-2-one	4.953E-15	7.252E-14	yes	down	B(ii)
Velaresol	5.683E-8	1.562E-7	yes	up	B(ii)
Val Ile Gly	3.714E-15	5.722E-14	yes	up	B(i)
Toluene	4.837E-6	1.005E-5	yes	down	B(ii)
